# Supplementary material for: Personalized whole-brain neural mass models reveal combined Aβ and tau hyperexcitable influences in Alzheimer’s disease
Source: Commun Biol. 2024 May 4;7:528. doi: 10.1038/s42003-024-06217-2 (PMC11069569; doi:10.1038/s42003-024-06217-2)
Supplement: Supplementary file 4 — Supplementary Data 1 [file 42003_2024_6217_MOESM4_ESM.xls]

## Sheet: Figure 2
diags	Ab_status	Braak_status	thetas	alpha1s	meanEacts
AD	TRUE	6	1.03581	-0.798438	1.22806
CN	FALSE	0	0.745652	-0.724529	0.746615
MCI	FALSE	0	-0.898592	0.995866	-0.956112
CN	FALSE	0	-0.392714	0.0941286	-0.633084
CN	FALSE	0	-0.890404	1.00853	-0.934049
MCI	TRUE	2	0.99105	-0.703828	1.05823
CN	FALSE	0	-1.23408	1.22607	-1.12509
CN	FALSE	0	-0.605372	0.590799	-0.810148
AD	TRUE	2	-0.918038	0.926233	-0.908517
MCI	FALSE	0	0.821585	-1.15749	0.671659
CN	TRUE	3	1.07536	-0.844042	1.10854
MCI	FALSE	0	-0.644397	0.522809	-0.726736
AD	TRUE	4	1.33298	-0.812273	1.35806
CN	FALSE	0	-0.875094	1.06173	-1.00497
CN	FALSE	0	-1.14895	1.18534	-1.10288
CN	FALSE	0	-1.20026	1.16967	-1.06604
CN	FALSE	0	-0.935825	1.10869	-1.03462
AD	TRUE	5	1.10863	-1.29154	1.17776
CN	TRUE	0	0.864394	-1.01329	0.700118
MCI	FALSE	0	0.767756	-1.05266	0.649337
CN	FALSE	0	-0.869902	0.831911	-0.867952
CN	TRUE	0	1.00693	-1.39149	0.962923
MCI	TRUE	5	1.03708	-0.654245	1.06054
MCI	FALSE	0	0.444996	-1.11999	0.384301
CN	FALSE	1	-1.54185	1.37136	-1.23162
CN	TRUE	2	1.27742	-1.10385	1.24082
CN	FALSE	0	0.528744	-1.25213	0.361291
CN	FALSE	0	-1.35598	1.17901	-1.07566
CN	FALSE	0	-1.48987	1.3628	-1.25778
AD	TRUE	6	1.1544	-0.940145	1.15606
CN	FALSE	0	0.843393	-1.43601	0.791803
CN	TRUE	2	0.790935	-1.3761	0.857875
AD	TRUE	2	1.11815	-0.856481	1.25418
CN	FALSE	0	-0.55796	0.292837	-0.68021
CN	FALSE	1	-0.47497	0.371552	-0.687789
CN	FALSE	0	0.743541	-1.01338	0.6013
MCI	TRUE	1	0.945364	-1.01352	1.10009
CN	FALSE	2	-0.719322	0.683137	-0.838626
AD	TRUE	6	1.25683	-1.30245	1.34869
CN	FALSE	0	-0.869662	0.981094	-0.924283
MCI	TRUE	4	1.09556	-0.977694	1.16193
MCI	FALSE	0	-1.18283	1.16353	-1.05327
MCI	TRUE	4	1.12378	-1.18696	1.23092
AD	TRUE	5	-0.566432	0.452938	-0.728286
MCI	TRUE	5	0.626166	-1.03851	0.338307
CN	FALSE	0	0.878034	-1.13593	0.720575
CN	TRUE	1	1.06583	-0.681129	1.06026
MCI	TRUE	4	1.20105	-1.35947	1.20843
AD	TRUE	6	1.0274	-0.410546	1.18787
CN	TRUE	0	-1.39411	1.2634	-1.15737
CN	FALSE	0	-1.24454	1.22865	-1.10791
CN	FALSE	0	-0.471757	0.20015	-0.618199
MCI	TRUE	5	0.978521	-1.31344	1.20562
MCI	TRUE	4	1.29	-0.825942	1.25436
CN	FALSE	0	-0.727834	0.740487	-0.845874
MCI	FALSE	1	-0.923792	1.0235	-0.956345
CN	TRUE	0	1.15887	-0.860627	1.23449
CN	FALSE	2	-0.82796	0.878443	-0.887701
CN	FALSE	1	-1.05369	1.10613	-1.0697
CN	FALSE	1	-0.998377	1.18869	-1.13512
MCI	TRUE	4	1.08696	-0.785318	1.21915
CN	FALSE	0	0.613012	-1.2007	0.498666
CN	FALSE	0	-0.533819	0.244535	-0.646177
CN	FALSE	0	0.632603	-0.773453	0.573785
CN	FALSE	0	-0.864538	1.1196	-1.03128
CN	TRUE	0	0.673768	-0.847143	0.621562
CN	TRUE	0	-0.943081	0.645602	-0.805638
MCI	TRUE	0	0.758081	-1.31998	0.612646
CN	TRUE	0	1.05588	-1.12407	1.10885
CN	TRUE	3	-1.28272	1.16617	-1.02133
CN	FALSE	0	0.822312	-0.981099	0.705526
MCI	FALSE	1	-1.04107	1.13687	-1.04991
AD	TRUE	6	1.17597	-1.09542	1.22904
AD	TRUE	4	0.872703	-0.575988	0.999591
CN	FALSE	0	-0.911826	1.10378	-1.02251
CN	TRUE	2	1.1973	-1.00471	1.17599
CN	FALSE	0	-0.683042	0.687911	-0.841706
AD	TRUE	6	1.09732	-0.338025	1.28731
CN	TRUE	2	1.1261	-0.611826	1.16173
MCI	FALSE	0	-0.511939	0.223668	-0.597486
CN	TRUE	4	1.00004	-1.05641	0.958117
MCI	FALSE	0	0.881385	-0.868085	0.913063
MCI	FALSE	2	-1.07667	1.22094	-1.09044
CN	TRUE	4	1.17239	-1.11972	1.13016
CN	FALSE	0	-0.743809	0.967973	-0.945647
CN	FALSE	1	-1.20267	1.20911	-1.06421
CN	FALSE	0	-0.749165	0.461555	-0.740302
CN	FALSE	1	-1.11075	1.14642	-1.02098
AD	TRUE	4	-0.648234	0.919564	-0.882216
CN	TRUE	1	1.16431	-1.11407	1.10652
CN	TRUE	3	1.08274	-1.16476	1.1763
MCI	TRUE	6	1.12688	-0.849376	1.20988
CN	FALSE	0	0.709936	-0.779138	0.670458
CN	FALSE	0	-1.01517	0.955287	-0.928074
CN	FALSE	0	0.727152	-0.815392	0.748762
MCI	TRUE	4	-1.00059	1.16031	-1.05763
MCI	FALSE	0	-0.834318	0.933221	-0.908324
CN	FALSE	0	-1.62517	1.33948	-1.19594
CN	FALSE	0	-0.959407	1.1589	-1.05717
CN	FALSE	0	-1.2407	1.15951	-1.0372
MCI	TRUE	3	0.918345	-0.635877	0.973062
MCI	FALSE	0	-1.36815	1.34598	-1.27388
MCI	TRUE	4	-0.790424	0.967648	-0.923921
CN	FALSE	1	-0.352888	0.131554	-0.541159
CN	FALSE	1	-1.2663	1.25975	-1.17005
CN	TRUE	0	-1.45446	1.29614	-1.19822
CN	FALSE	0	-1.01995	1.02431	-0.930854
CN	FALSE	0	-1.02307	1.15239	-1.0826
CN	FALSE	2	-1.03663	1.1494	-1.05218
MCI	TRUE	2	1.21056	-1.14585	1.18895
CN	TRUE	2	1.11099	-0.972303	1.15261
AD	TRUE	2	1.04995	-0.243916	1.20964
MCI	TRUE	2	1.14011	-1.20057	1.02281
CN	FALSE	0	-0.884824	1.079	-1.04602
CN	FALSE	0	0.832753	-1.19247	0.76595
CN	FALSE	0	-0.958993	1.03874	-0.977538
MCI	TRUE	6	1.11048	-0.760629	1.20532
MCI	TRUE	4	1.06893	-0.523172	1.20616
CN	FALSE	0	0.617934	-1.01834	0.597637
MCI	FALSE	1	-0.709485	0.64848	-0.809911
MCI	TRUE	4	-0.929386	0.833627	-0.914971
AD	TRUE	6	0.985585	-1.00653	1.07437
CN	FALSE	0	-1.51787	1.35031	-1.20076
MCI	TRUE	2	1.16002	-0.809747	1.14199
CN	FALSE	0	-0.848879	1.00551	-0.96174
CN	FALSE	0	-0.120173	-0.319294	-0.463537
CN	FALSE	1	-1.15778	1.197	-1.10908
CN	TRUE	1	0.59587	-0.755169	0.50042
CN	FALSE	0	-0.801919	0.906943	-0.878554
AD	TRUE	6	1.08802	-0.964132	1.19271
CN	TRUE	2	1.21116	-1.06611	1.20696
CN	FALSE	0	-1.17937	1.13028	-1.06163

## Sheet: Figure 3
excitability_ 1	excitability_ 2	excitability_ 3	excitability_ 4	excitability_ 5	excitability_ 6	excitability_ 7	excitability_ 8	excitability_ 9	excitability_10	excitability_11	excitability_12	excitability_13	excitability_14	excitability_15	excitability_16	excitability_17	excitability_18	excitability_19	excitability_20	excitability_21	excitability_22	excitability_23	excitability_24	excitability_25	excitability_26	excitability_27	excitability_28	excitability_29	excitability_30	excitability_31	excitability_32	excitability_33	excitability_34	excitability_35	excitability_36	excitability_37	excitability_38	excitability_39	excitability_40	excitability_41	excitability_42	excitability_43	excitability_44	excitability_45	excitability_46	excitability_47	excitability_48	excitability_49	excitability_50
0.358718	0.358767	0.359231	0.359856	0.361058	0.359815	0.360286	0.36042	0.360154	0.361079	0.359775	0.360036	0.359597	0.359744	0.36028	0.359052	0.36019	0.361283	0.360458	0.361048	0.359635	0.360091	0.360759	0.359966	0.361463	0.359651	0.361065	0.360343	0.360083	0.359919	0.360652	0.360546	0.36018	0.358618	0.358815	0.359049	0.359721	0.360876	0.359669	0.360187	0.360884	0.360086	0.360965	0.360026	0.359955	0.35926	0.359639	0.360613	0.358936	0.359635
0.359065	0.358907	0.358975	0.359324	0.358991	0.359023	0.358989	0.358946	0.358808	0.359011	0.358949	0.358851	0.358837	0.358682	0.358763	0.358785	0.359103	0.358948	0.35884	0.359132	0.359063	0.358885	0.359164	0.358994	0.358973	0.358912	0.358949	0.358806	0.358932	0.358701	0.358974	0.358887	0.358785	0.359047	0.358785	0.358773	0.359279	0.35896	0.358914	0.358837	0.358898	0.35882	0.359054	0.358915	0.358919	0.358799	0.358634	0.358787	0.3587	0.359094
0.355786	0.35581	0.355782	0.355389	0.355355	0.355612	0.355673	0.355616	0.355708	0.355551	0.355654	0.355598	0.355862	0.355792	0.355747	0.355864	0.35544	0.355452	0.355412	0.355383	0.355639	0.355421	0.355329	0.355372	0.355525	0.355552	0.355436	0.355583	0.355558	0.355641	0.355467	0.355638	0.355609	0.355767	0.355757	0.355747	0.355426	0.355629	0.355632	0.355651	0.355636	0.355698	0.355668	0.355574	0.355613	0.355685	0.355793	0.355689	0.355822	0.355497
0.355984	0.356048	0.356183	0.355943	0.356214	0.355943	0.356111	0.356115	0.356206	0.35589	0.356034	0.356102	0.356054	0.356281	0.356285	0.356211	0.35581	0.356209	0.356229	0.356138	0.355916	0.356206	0.355911	0.356194	0.355935	0.356095	0.356336	0.356237	0.356	0.356272	0.356221	0.356211	0.35623	0.355905	0.356068	0.35618	0.355992	0.356244	0.356012	0.356132	0.356211	0.356167	0.355907	0.356098	0.35615	0.356027	0.356342	0.356242	0.356089	0.355895
0.355462	0.355591	0.355649	0.355342	0.355634	0.355525	0.355599	0.355565	0.355677	0.355379	0.355618	0.3557	0.355655	0.355871	0.355684	0.355671	0.355429	0.355533	0.355608	0.355517	0.355502	0.355746	0.355355	0.355587	0.355524	0.355604	0.355672	0.355706	0.355731	0.355648	0.355563	0.355513	0.355603	0.355411	0.355556	0.355598	0.35542	0.355685	0.35554	0.355584	0.35561	0.355654	0.355469	0.355614	0.35568	0.355704	0.355874	0.355679	0.355707	0.355524
0.359267	0.358977	0.359134	0.360653	0.359566	0.359682	0.35956	0.359342	0.359253	0.36021	0.359337	0.359739	0.359848	0.360036	0.359174	0.359301	0.359722	0.360091	0.359965	0.360147	0.360239	0.359373	0.360363	0.359337	0.360347	0.360299	0.360145	0.359888	0.359632	0.359313	0.359637	0.35973	0.359594	0.359241	0.359016	0.359167	0.360594	0.359614	0.359841	0.359201	0.35948	0.359217	0.360219	0.35931	0.359812	0.359526	0.36006	0.359317	0.358926	0.359731
0.355198	0.355422	0.355317	0.354983	0.355276	0.355162	0.355446	0.355317	0.355557	0.355013	0.355483	0.355315	0.355405	0.355544	0.355513	0.355426	0.355029	0.355141	0.355114	0.355195	0.355184	0.355347	0.355015	0.355232	0.355157	0.355182	0.355344	0.355327	0.355329	0.355386	0.355331	0.355294	0.355213	0.355256	0.3555	0.355396	0.355059	0.355374	0.35526	0.355436	0.355347	0.355517	0.355238	0.355502	0.355315	0.355363	0.355503	0.355392	0.355511	0.355141
0.355804	0.355954	0.355944	0.355725	0.355747	0.355711	0.355821	0.355769	0.355906	0.355669	0.355869	0.355869	0.355825	0.356041	0.355873	0.355915	0.355566	0.355729	0.355866	0.355782	0.355794	0.35582	0.35561	0.355715	0.355724	0.355945	0.355868	0.355855	0.355846	0.355881	0.355784	0.35583	0.355914	0.355792	0.356	0.355914	0.355699	0.355733	0.355626	0.355831	0.355805	0.355868	0.355677	0.355884	0.35586	0.355762	0.356047	0.355877	0.355892	0.355552
0.355595	0.355452	0.355105	0.355374	0.355816	0.355842	0.355738	0.355712	0.355853	0.35553	0.355973	0.355711	0.355836	0.355624	0.355771	0.355686	0.355707	0.355508	0.355607	0.355613	0.355867	0.355923	0.355378	0.355903	0.355448	0.355512	0.355695	0.355693	0.355767	0.355753	0.355744	0.35565	0.355679	0.355793	0.355235	0.355278	0.355348	0.35576	0.355897	0.355901	0.355803	0.355873	0.355567	0.356085	0.355687	0.35596	0.355586	0.355817	0.355793	0.35564
0.358648	0.358607	0.35863	0.358879	0.358848	0.358896	0.358683	0.358888	0.358549	0.358726	0.358855	0.35867	0.358664	0.358452	0.35868	0.358616	0.358969	0.358852	0.358682	0.358942	0.358803	0.35889	0.358837	0.358887	0.358828	0.358628	0.358811	0.358762	0.358867	0.358639	0.358809	0.358565	0.358538	0.35858	0.358555	0.358523	0.358954	0.358765	0.358936	0.358619	0.358813	0.358629	0.358849	0.35883	0.358683	0.35866	0.35844	0.358692	0.35858	0.359036
0.35949	0.359051	0.359383	0.360398	0.359735	0.359554	0.359417	0.360061	0.35949	0.360484	0.359096	0.359674	0.359078	0.359784	0.359636	0.35936	0.360006	0.359716	0.359667	0.359919	0.359261	0.359173	0.360578	0.359311	0.360658	0.360102	0.359847	0.35957	0.359849	0.359343	0.359882	0.359264	0.359621	0.359606	0.359111	0.359452	0.360707	0.360048	0.359754	0.359643	0.360478	0.359551	0.360781	0.359363	0.359843	0.359211	0.359868	0.359631	0.359511	0.360068
0.356219	0.356208	0.356199	0.355579	0.355944	0.356003	0.356081	0.356023	0.356243	0.35594	0.356192	0.356153	0.356131	0.356132	0.356171	0.356197	0.355873	0.355891	0.356004	0.355962	0.356028	0.356069	0.355688	0.356018	0.355885	0.355857	0.355963	0.3559	0.356023	0.356092	0.355989	0.356019	0.356036	0.356158	0.356202	0.356141	0.355621	0.355884	0.356042	0.356125	0.356057	0.356229	0.35593	0.356189	0.356156	0.356106	0.356146	0.356119	0.356167	0.355766
0.3593	0.359234	0.35944	0.361238	0.360731	0.359476	0.360081	0.360437	0.360312	0.36096	0.359435	0.361173	0.359271	0.361191	0.360416	0.359993	0.360321	0.360721	0.361191	0.361146	0.359277	0.359808	0.361239	0.360003	0.360923	0.361576	0.361279	0.360983	0.360283	0.360107	0.360584	0.360187	0.360692	0.359307	0.359332	0.359656	0.361301	0.360748	0.35963	0.359921	0.360347	0.360293	0.360677	0.359568	0.361105	0.359203	0.361129	0.360334	0.35958	0.360327
0.35545	0.355657	0.355612	0.35523	0.355405	0.355421	0.35543	0.355512	0.355594	0.355397	0.35559	0.355657	0.355566	0.355855	0.355582	0.35558	0.355206	0.355395	0.355421	0.355398	0.355346	0.355452	0.355183	0.355389	0.35534	0.355511	0.355541	0.355681	0.355331	0.355581	0.355444	0.355467	0.355617	0.355472	0.355651	0.355565	0.355491	0.355508	0.355463	0.355464	0.355634	0.355549	0.355457	0.35561	0.355537	0.355641	0.355837	0.355586	0.355622	0.3553
0.355225	0.355388	0.355283	0.355023	0.355327	0.355218	0.355273	0.355311	0.355426	0.355072	0.355212	0.355331	0.355363	0.355562	0.355421	0.355475	0.355106	0.355252	0.355436	0.355263	0.355219	0.355369	0.355001	0.355223	0.355119	0.355388	0.355371	0.355392	0.355412	0.35539	0.355298	0.355204	0.355323	0.355177	0.355409	0.355113	0.355109	0.355234	0.355403	0.355247	0.355284	0.35543	0.3551	0.355346	0.355297	0.355361	0.355586	0.3553	0.355461	0.355146
0.355253	0.3556	0.355359	0.355207	0.355374	0.355387	0.355462	0.355336	0.355566	0.355218	0.355514	0.355398	0.355461	0.355621	0.355474	0.355515	0.355126	0.355322	0.355367	0.355378	0.355337	0.355369	0.355211	0.355276	0.355256	0.355442	0.355484	0.355515	0.355401	0.355402	0.355263	0.355336	0.355364	0.355219	0.355676	0.35537	0.355282	0.355427	0.355438	0.355399	0.355379	0.355505	0.355256	0.355588	0.355401	0.355457	0.355549	0.355534	0.355507	0.355194
0.35513	0.355317	0.35523	0.355149	0.355475	0.355371	0.355453	0.355484	0.355473	0.35513	0.355277	0.355234	0.355464	0.355529	0.355429	0.355428	0.355382	0.355355	0.355318	0.35537	0.355273	0.355471	0.355319	0.355424	0.355445	0.355394	0.35542	0.355532	0.355621	0.355474	0.355458	0.355284	0.355365	0.355273	0.355272	0.355392	0.355286	0.355456	0.355353	0.355396	0.355513	0.355486	0.355325	0.35536	0.355147	0.355474	0.355564	0.35549	0.355487	0.355384
0.3593	0.359308	0.359313	0.360754	0.359981	0.359537	0.360085	0.360302	0.359916	0.360872	0.359546	0.359885	0.359234	0.36017	0.359889	0.359662	0.360159	0.359984	0.360079	0.360205	0.359409	0.359498	0.360904	0.35946	0.360873	0.360444	0.360037	0.35999	0.359974	0.359795	0.359937	0.359895	0.359883	0.359299	0.359472	0.359313	0.360828	0.360273	0.35958	0.360145	0.360594	0.360173	0.360884	0.359702	0.360102	0.359428	0.360345	0.360232	0.359799	0.360413
0.358752	0.358378	0.358567	0.359268	0.358938	0.358781	0.358569	0.358736	0.35853	0.358904	0.358626	0.358973	0.358544	0.358894	0.358663	0.358509	0.358892	0.358937	0.358981	0.359071	0.35875	0.358648	0.359097	0.358734	0.3588	0.359173	0.359032	0.358981	0.35863	0.358645	0.358717	0.358484	0.358644	0.358652	0.358484	0.358684	0.359078	0.358777	0.358669	0.358547	0.358656	0.35854	0.358835	0.358618	0.358927	0.358513	0.358833	0.3586	0.358432	0.358806
0.358594	0.358641	0.358561	0.358839	0.358641	0.358594	0.358776	0.358701	0.358574	0.358635	0.358719	0.358479	0.358638	0.358362	0.358711	0.358505	0.358878	0.358817	0.358743	0.358793	0.358646	0.35859	0.358858	0.358643	0.358746	0.358664	0.358523	0.358478	0.358649	0.358606	0.358716	0.358597	0.358567	0.358574	0.358573	0.35852	0.358919	0.358659	0.358636	0.358751	0.358825	0.358688	0.358679	0.358767	0.358572	0.358661	0.358355	0.358701	0.358543	0.35881
0.355714	0.355862	0.355773	0.355519	0.355744	0.355723	0.355768	0.355719	0.355856	0.3556	0.355822	0.355847	0.35581	0.356004	0.35581	0.355828	0.355452	0.355798	0.355847	0.355801	0.355724	0.355814	0.355386	0.355702	0.355699	0.355804	0.355861	0.355765	0.355816	0.35584	0.355746	0.355852	0.355846	0.355745	0.35578	0.355712	0.35558	0.355687	0.355758	0.355763	0.355825	0.35585	0.35565	0.355799	0.355846	0.355847	0.355965	0.355824	0.355871	0.35553
0.359119	0.358882	0.358993	0.359964	0.359191	0.359339	0.359447	0.359418	0.359106	0.359667	0.359567	0.358932	0.359263	0.358916	0.359218	0.359151	0.359746	0.359427	0.359036	0.359161	0.359397	0.359219	0.360418	0.359126	0.360058	0.359325	0.359175	0.359205	0.359607	0.359135	0.359761	0.359167	0.359261	0.359087	0.358991	0.359108	0.359773	0.358983	0.359607	0.359668	0.359298	0.359341	0.359735	0.359962	0.359096	0.359534	0.358889	0.359206	0.359188	0.359462
0.359013	0.358921	0.35913	0.360515	0.35957	0.358958	0.359321	0.359761	0.359309	0.360256	0.358771	0.359952	0.358718	0.360006	0.359523	0.359052	0.359741	0.35953	0.359717	0.359816	0.358907	0.359203	0.360668	0.359166	0.360357	0.36042	0.36014	0.359928	0.359623	0.359416	0.359743	0.359434	0.359583	0.358974	0.358836	0.358806	0.360421	0.359758	0.35899	0.359345	0.360059	0.359279	0.360086	0.359062	0.35984	0.358768	0.359925	0.359639	0.359099	0.35984
0.358194	0.358097	0.358076	0.358272	0.358181	0.358204	0.358315	0.358169	0.358217	0.358406	0.358153	0.358132	0.358376	0.35806	0.358291	0.358218	0.358119	0.35838	0.358345	0.358432	0.358322	0.358122	0.358281	0.358126	0.358301	0.358181	0.358249	0.358077	0.358165	0.358309	0.358262	0.358259	0.358259	0.358289	0.357966	0.358208	0.358036	0.358101	0.358279	0.358246	0.358158	0.358163	0.358231	0.358093	0.358157	0.358329	0.358071	0.358251	0.358169	0.35818
0.355252	0.355585	0.355451	0.354766	0.354849	0.35524	0.355328	0.354906	0.355261	0.354727	0.35543	0.354887	0.355522	0.3551	0.35498	0.355548	0.355057	0.354763	0.354874	0.354576	0.355144	0.355488	0.354633	0.35534	0.354783	0.35502	0.354662	0.354965	0.355138	0.355131	0.355033	0.355157	0.355264	0.355297	0.355552	0.355457	0.354813	0.355289	0.355467	0.355464	0.355191	0.35543	0.354914	0.355531	0.355077	0.355586	0.355268	0.355294	0.355604	0.355143
0.359289	0.359037	0.359231	0.360896	0.36039	0.359632	0.359659	0.360087	0.359795	0.360529	0.359124	0.360608	0.359156	0.360478	0.360056	0.359442	0.360174	0.360625	0.360768	0.360644	0.359482	0.359795	0.361114	0.359875	0.36074	0.360986	0.360904	0.360489	0.359844	0.359876	0.360054	0.359947	0.360454	0.35915	0.358831	0.359155	0.360973	0.360087	0.359327	0.359447	0.359802	0.359463	0.360369	0.359145	0.360537	0.359025	0.36048	0.35976	0.359406	0.36014
0.358144	0.357987	0.358091	0.358251	0.358087	0.358154	0.358064	0.358105	0.357984	0.358161	0.358047	0.358026	0.358039	0.357921	0.357991	0.358003	0.358137	0.358113	0.358019	0.358113	0.358149	0.358073	0.358277	0.358096	0.358132	0.358012	0.35803	0.35797	0.358071	0.358016	0.358143	0.358056	0.357973	0.35812	0.357984	0.358031	0.358152	0.358034	0.358169	0.358101	0.358113	0.358016	0.358121	0.358043	0.358013	0.358046	0.3579	0.358004	0.358046	0.358125
0.355176	0.355525	0.355303	0.354822	0.355301	0.355285	0.355384	0.355392	0.355442	0.35523	0.355339	0.355356	0.355432	0.35557	0.355508	0.355495	0.35519	0.355167	0.355072	0.355116	0.355169	0.355443	0.354933	0.355306	0.355344	0.35521	0.355312	0.35543	0.355442	0.35541	0.355245	0.355372	0.355402	0.355155	0.355579	0.355363	0.354942	0.355416	0.355458	0.35534	0.355489	0.355569	0.355279	0.355437	0.355377	0.355547	0.355619	0.355502	0.355627	0.3552
0.354814	0.355224	0.354959	0.354573	0.354892	0.354878	0.355031	0.354959	0.355072	0.354945	0.354799	0.354984	0.35518	0.355313	0.355033	0.355224	0.354862	0.355002	0.354988	0.354913	0.354904	0.354926	0.354815	0.35478	0.355085	0.354822	0.354941	0.355087	0.355038	0.355084	0.354994	0.354938	0.35501	0.354886	0.355082	0.355095	0.354698	0.354956	0.355088	0.355207	0.354887	0.355113	0.354867	0.354948	0.355037	0.355289	0.355349	0.355154	0.355194	0.354872
0.358615	0.358793	0.358962	0.360968	0.360293	0.359619	0.359553	0.360114	0.359585	0.360269	0.359099	0.359807	0.358895	0.359827	0.359778	0.359021	0.360403	0.360125	0.360069	0.360066	0.359312	0.359867	0.360998	0.359804	0.360695	0.360169	0.360427	0.360174	0.360143	0.359581	0.360281	0.36	0.359871	0.358538	0.35905	0.358919	0.360676	0.360235	0.359409	0.359542	0.360191	0.359689	0.360399	0.359093	0.359957	0.358968	0.359884	0.359946	0.359089	0.360468
0.359334	0.359019	0.359081	0.359255	0.358958	0.359005	0.359107	0.358978	0.359026	0.359319	0.359139	0.359039	0.359129	0.358762	0.358957	0.359002	0.359082	0.359126	0.359024	0.359169	0.359341	0.358868	0.359155	0.358996	0.358999	0.359191	0.358946	0.358857	0.358807	0.358946	0.359011	0.359015	0.359051	0.359369	0.358939	0.359187	0.359315	0.359021	0.359113	0.359082	0.358971	0.358975	0.35935	0.359116	0.359033	0.359093	0.358836	0.35897	0.358925	0.359142
0.358995	0.358848	0.358957	0.359837	0.359499	0.359526	0.359358	0.359665	0.359062	0.360302	0.35945	0.359333	0.35975	0.359254	0.359299	0.359111	0.359565	0.359399	0.359462	0.359569	0.359835	0.359025	0.360045	0.359162	0.36027	0.359596	0.359556	0.359446	0.359437	0.359109	0.359418	0.359285	0.359214	0.358783	0.358793	0.358793	0.359436	0.35925	0.359157	0.359018	0.359532	0.358931	0.359971	0.358817	0.359012	0.359015	0.359044	0.35906	0.358985	0.359272
0.358981	0.359784	0.359473	0.361178	0.360496	0.359317	0.359988	0.360422	0.360491	0.360088	0.359854	0.360473	0.35927	0.360292	0.360382	0.3595	0.359966	0.360581	0.36045	0.360543	0.359494	0.359762	0.360782	0.359672	0.360265	0.360661	0.360866	0.360333	0.360207	0.360007	0.360255	0.359773	0.360171	0.358911	0.359841	0.359538	0.361176	0.360233	0.359159	0.360021	0.360265	0.360547	0.360282	0.359553	0.360527	0.359235	0.360466	0.360563	0.359539	0.359989
0.35629	0.356272	0.356299	0.355902	0.356078	0.356182	0.35617	0.356093	0.356308	0.356152	0.356283	0.356165	0.356165	0.356143	0.356222	0.356261	0.356005	0.356034	0.356007	0.356049	0.356218	0.356199	0.35601	0.356133	0.35607	0.356035	0.356113	0.355978	0.356023	0.356191	0.35623	0.35612	0.356133	0.356303	0.356236	0.3563	0.355962	0.356037	0.356183	0.356178	0.356092	0.356253	0.356052	0.3562	0.356105	0.356152	0.356154	0.35618	0.356281	0.356001
0.355917	0.356042	0.35607	0.355889	0.356068	0.356009	0.356023	0.356082	0.356091	0.355919	0.356092	0.355987	0.356087	0.356028	0.35611	0.356126	0.35599	0.355994	0.35605	0.356039	0.355952	0.356095	0.355877	0.356021	0.356075	0.355903	0.356095	0.356143	0.356111	0.356075	0.356037	0.355968	0.355989	0.355856	0.355913	0.355999	0.355956	0.356104	0.356051	0.356067	0.356077	0.356051	0.355859	0.356085	0.355987	0.356096	0.356107	0.356099	0.356147	0.355985
0.358613	0.358516	0.358383	0.358664	0.358581	0.358632	0.358516	0.35855	0.3584	0.358739	0.35854	0.358425	0.358557	0.358329	0.358496	0.358465	0.358786	0.358514	0.358528	0.3586	0.358628	0.358455	0.358769	0.358545	0.358704	0.358455	0.358501	0.358615	0.358553	0.358519	0.358489	0.358598	0.358498	0.358571	0.358483	0.358503	0.358731	0.358619	0.358655	0.358538	0.358465	0.358456	0.358711	0.358519	0.358423	0.358543	0.35833	0.35852	0.358521	0.358739
0.359003	0.358824	0.358855	0.360475	0.359796	0.359888	0.359764	0.359928	0.359634	0.360249	0.359641	0.359899	0.359846	0.359873	0.359713	0.359168	0.359809	0.359921	0.359895	0.360198	0.360309	0.359612	0.360595	0.35945	0.360362	0.360101	0.360029	0.359874	0.359943	0.359545	0.359887	0.359993	0.359674	0.359065	0.358938	0.359101	0.360313	0.360342	0.35991	0.359869	0.360151	0.359819	0.360393	0.359908	0.360016	0.359756	0.359876	0.36019	0.359304	0.359955
0.355691	0.35587	0.355731	0.355545	0.355796	0.355796	0.355762	0.355777	0.355945	0.355625	0.35597	0.355892	0.355879	0.355987	0.355883	0.355906	0.355799	0.355709	0.355862	0.355735	0.355682	0.355858	0.355624	0.355794	0.355682	0.355743	0.355875	0.355891	0.355937	0.355893	0.355771	0.355772	0.355829	0.355702	0.355749	0.355793	0.355691	0.355798	0.35584	0.355756	0.355832	0.355823	0.355754	0.355916	0.355925	0.355826	0.355977	0.355838	0.355807	0.355736
0.35952	0.359544	0.359845	0.360824	0.361108	0.359008	0.360202	0.360995	0.360506	0.361159	0.359184	0.360789	0.359113	0.360501	0.360671	0.359729	0.359973	0.361221	0.361088	0.361191	0.358873	0.359501	0.361342	0.359509	0.361446	0.360494	0.361419	0.360953	0.360194	0.360296	0.360959	0.360052	0.36042	0.359623	0.359883	0.360089	0.360767	0.361084	0.359459	0.360402	0.361117	0.360715	0.361423	0.359452	0.361111	0.359288	0.36076	0.360954	0.360055	0.360017
0.355533	0.355935	0.355724	0.355485	0.355577	0.355486	0.355623	0.355574	0.355727	0.355509	0.35569	0.355768	0.355739	0.355853	0.355706	0.355736	0.355366	0.355483	0.355686	0.355581	0.355598	0.355624	0.355325	0.355573	0.355477	0.35566	0.355706	0.355719	0.35559	0.355681	0.355573	0.355538	0.355568	0.355579	0.35588	0.355759	0.355483	0.355644	0.355469	0.355637	0.355609	0.35573	0.355482	0.355681	0.355789	0.355623	0.355928	0.355621	0.355793	0.355414
0.359414	0.359256	0.359551	0.360596	0.360051	0.359504	0.360124	0.360485	0.360211	0.36089	0.359576	0.359954	0.359326	0.360053	0.360402	0.359567	0.359889	0.360248	0.360025	0.360457	0.359567	0.359496	0.360813	0.359412	0.360923	0.360356	0.360397	0.360079	0.359969	0.360132	0.36012	0.360159	0.359861	0.359542	0.359366	0.359644	0.360597	0.359758	0.359745	0.35975	0.360185	0.359867	0.360636	0.359356	0.359833	0.359425	0.360011	0.359987	0.359604	0.359838
0.355678	0.355539	0.355709	0.355342	0.355422	0.3553	0.355609	0.355393	0.355591	0.35521	0.355466	0.355396	0.355559	0.355639	0.355526	0.355652	0.355088	0.355355	0.355185	0.355367	0.355458	0.355404	0.355269	0.355404	0.355256	0.35555	0.355539	0.355416	0.355436	0.355485	0.355469	0.355531	0.355519	0.355581	0.355628	0.355698	0.355268	0.355347	0.355343	0.355633	0.355479	0.355619	0.355406	0.355441	0.3554	0.355543	0.355668	0.3555	0.355708	0.355061
0.359567	0.359471	0.359455	0.361429	0.360523	0.359918	0.359781	0.360166	0.359766	0.360527	0.359588	0.360144	0.359466	0.360531	0.359929	0.359598	0.360278	0.360709	0.36018	0.36058	0.359731	0.359804	0.361125	0.359771	0.360758	0.361171	0.36076	0.360747	0.360328	0.359906	0.360127	0.359887	0.359997	0.359608	0.359579	0.359516	0.361367	0.360134	0.359642	0.359589	0.359956	0.359609	0.360608	0.359313	0.359977	0.35927	0.36037	0.359908	0.35954	0.36038
0.356464	0.356592	0.356455	0.355424	0.356007	0.356308	0.356153	0.355954	0.356163	0.355621	0.356372	0.355781	0.356388	0.355703	0.35613	0.356372	0.355697	0.355834	0.355734	0.355862	0.356132	0.3561	0.355372	0.35609	0.355512	0.355481	0.355806	0.355809	0.355969	0.356111	0.355909	0.35577	0.355921	0.356557	0.356703	0.356594	0.355403	0.356016	0.356457	0.356394	0.355995	0.356275	0.355622	0.356387	0.355754	0.356384	0.355665	0.356257	0.356498	0.355724
0.357489	0.356881	0.357181	0.358621	0.357944	0.357758	0.35663	0.357732	0.357265	0.357866	0.357332	0.358176	0.357206	0.35828	0.357611	0.357074	0.358513	0.358251	0.358349	0.358474	0.357876	0.358176	0.358329	0.358162	0.357967	0.35862	0.358392	0.35822	0.357728	0.357914	0.358121	0.357869	0.357906	0.357495	0.357002	0.357183	0.358794	0.358278	0.357893	0.356959	0.358005	0.357257	0.358065	0.357522	0.358114	0.357543	0.358193	0.357703	0.357129	0.358635
0.358947	0.358533	0.358729	0.359105	0.358833	0.358858	0.358747	0.358796	0.358604	0.358917	0.358704	0.358761	0.358701	0.358656	0.35866	0.358612	0.359008	0.35882	0.358716	0.358825	0.358843	0.35877	0.359128	0.358858	0.358889	0.358987	0.358738	0.358724	0.358802	0.358648	0.358896	0.358714	0.358735	0.358932	0.358601	0.358774	0.359005	0.358757	0.358815	0.358792	0.358786	0.358651	0.358875	0.35868	0.358777	0.358684	0.358596	0.358733	0.358588	0.358953
0.359201	0.358728	0.359096	0.360076	0.359715	0.359373	0.359284	0.359808	0.359138	0.360159	0.359136	0.359357	0.358994	0.35952	0.359533	0.359045	0.359449	0.359796	0.359505	0.359633	0.359206	0.359217	0.360208	0.359304	0.360352	0.360046	0.359598	0.359633	0.359595	0.359473	0.359695	0.359632	0.359346	0.359303	0.359004	0.359162	0.360331	0.360068	0.359488	0.359442	0.360019	0.359324	0.360303	0.359304	0.35962	0.359174	0.359692	0.359689	0.35914	0.359667
0.358512	0.35876	0.359071	0.361034	0.360387	0.3598	0.359926	0.360417	0.360168	0.359977	0.359649	0.360509	0.359336	0.360475	0.360166	0.359065	0.36059	0.360535	0.360526	0.36062	0.359876	0.360106	0.36115	0.359981	0.360922	0.360579	0.360706	0.360607	0.360683	0.360048	0.360508	0.36032	0.360092	0.358609	0.358556	0.358891	0.360921	0.360148	0.35943	0.359595	0.35983	0.359716	0.359666	0.359326	0.36034	0.359132	0.360233	0.359827	0.358927	0.360469
0.358704	0.359212	0.359122	0.360722	0.360881	0.359151	0.360172	0.360384	0.359767	0.360986	0.359447	0.359625	0.359046	0.35965	0.360233	0.359259	0.359728	0.360653	0.360379	0.36076	0.358591	0.359326	0.361055	0.359507	0.361093	0.359785	0.360902	0.360764	0.360214	0.359931	0.360265	0.359693	0.3595	0.358782	0.359407	0.359087	0.36053	0.360824	0.359635	0.360129	0.360238	0.359897	0.36068	0.359623	0.359829	0.359287	0.359563	0.360268	0.359535	0.359812
0.355629	0.355729	0.355597	0.354679	0.355339	0.355321	0.355551	0.355389	0.355594	0.354855	0.355534	0.355227	0.355543	0.355185	0.355584	0.355558	0.355044	0.355326	0.355277	0.355186	0.355335	0.35548	0.354705	0.355455	0.354813	0.354855	0.355423	0.355213	0.355111	0.355568	0.355367	0.355459	0.355261	0.355401	0.355559	0.355593	0.35461	0.35522	0.355321	0.355476	0.355175	0.355533	0.354484	0.355481	0.355167	0.355491	0.355131	0.355419	0.355361	0.354887
0.355041	0.355475	0.355192	0.355075	0.355286	0.355323	0.355347	0.355327	0.355471	0.355098	0.355451	0.355398	0.355479	0.355484	0.355472	0.355415	0.35529	0.355157	0.355218	0.355169	0.355248	0.35539	0.354999	0.355282	0.355264	0.355278	0.355359	0.355421	0.355482	0.355402	0.35522	0.355278	0.355285	0.355109	0.355426	0.355247	0.354916	0.355309	0.355297	0.355414	0.3553	0.355459	0.355112	0.355414	0.355374	0.355495	0.355521	0.355403	0.355519	0.355277
0.356296	0.356272	0.356249	0.35603	0.356181	0.356228	0.356253	0.356208	0.356251	0.356181	0.3562	0.356224	0.356287	0.356354	0.356288	0.356293	0.35603	0.356209	0.356242	0.356198	0.356338	0.356187	0.356089	0.356154	0.35618	0.356181	0.356263	0.356209	0.356217	0.356256	0.356211	0.356369	0.356264	0.356319	0.356133	0.356252	0.356092	0.356204	0.356228	0.356245	0.356262	0.356223	0.356144	0.356218	0.35619	0.356277	0.356331	0.356291	0.356247	0.355982
0.359269	0.35941	0.359344	0.360567	0.359927	0.359672	0.360265	0.360486	0.360151	0.360555	0.360018	0.360108	0.359502	0.360392	0.360169	0.359641	0.360034	0.360093	0.360107	0.360128	0.359643	0.359755	0.360692	0.359575	0.360855	0.360533	0.360093	0.360058	0.360406	0.359965	0.36017	0.360231	0.360109	0.359437	0.359443	0.359863	0.360623	0.360106	0.359901	0.36037	0.360655	0.360481	0.36066	0.360439	0.360238	0.35959	0.360369	0.360628	0.35976	0.360276
0.359286	0.359098	0.359455	0.361447	0.360514	0.359494	0.359325	0.359866	0.359464	0.360377	0.358954	0.360586	0.358887	0.360652	0.359585	0.359214	0.360174	0.360686	0.360762	0.360627	0.359098	0.359431	0.361043	0.359821	0.360613	0.361155	0.360609	0.360559	0.35966	0.359497	0.359991	0.359687	0.360306	0.35913	0.359139	0.359354	0.361151	0.360757	0.359347	0.359638	0.360498	0.359724	0.360516	0.359437	0.360527	0.359268	0.360683	0.359805	0.359362	0.360339
0.355793	0.355862	0.355861	0.355453	0.355716	0.35573	0.355794	0.355798	0.355923	0.355698	0.355876	0.355847	0.355798	0.355999	0.355883	0.355922	0.355551	0.355641	0.355856	0.355642	0.355788	0.355791	0.355451	0.355692	0.355683	0.355757	0.355733	0.355729	0.35577	0.355871	0.355748	0.355898	0.355859	0.355735	0.355717	0.355719	0.355442	0.355752	0.355717	0.355817	0.355857	0.355909	0.355655	0.355836	0.355817	0.355775	0.355993	0.355816	0.355861	0.355573
0.355926	0.355661	0.355914	0.355205	0.355394	0.355678	0.3557	0.3556	0.355819	0.35555	0.355856	0.355572	0.35577	0.355743	0.355719	0.355789	0.355332	0.355308	0.355487	0.355323	0.355768	0.355549	0.355139	0.355485	0.35538	0.355537	0.35521	0.355305	0.355486	0.35568	0.355468	0.35574	0.355586	0.355888	0.35569	0.355909	0.355254	0.355573	0.355747	0.355733	0.355727	0.355843	0.355567	0.355818	0.355647	0.35573	0.355795	0.355848	0.355842	0.355449
0.359263	0.359219	0.359196	0.361067	0.360213	0.360051	0.360363	0.360665	0.360641	0.360803	0.360074	0.360657	0.359558	0.360572	0.360624	0.359862	0.360024	0.360741	0.360601	0.360523	0.35998	0.359816	0.361074	0.359591	0.360894	0.360876	0.360801	0.360421	0.3606	0.360386	0.360342	0.360426	0.360378	0.359141	0.35904	0.359004	0.36107	0.360434	0.359836	0.359954	0.360288	0.360046	0.360329	0.359588	0.360366	0.359255	0.360331	0.360126	0.359433	0.359772
0.355602	0.35568	0.355595	0.355485	0.355701	0.355716	0.355731	0.355771	0.355849	0.355611	0.355807	0.355724	0.355755	0.355734	0.355805	0.355791	0.355577	0.355558	0.355632	0.355429	0.355726	0.355788	0.355502	0.35567	0.355632	0.355583	0.355653	0.355743	0.355851	0.355738	0.355723	0.355726	0.35563	0.355693	0.355827	0.355774	0.355537	0.355768	0.355725	0.355794	0.355807	0.35589	0.355702	0.355913	0.355724	0.35584	0.355811	0.355867	0.355861	0.355698
0.355186	0.355347	0.355167	0.354993	0.355219	0.35539	0.355209	0.35541	0.355455	0.355111	0.355573	0.355161	0.355528	0.355353	0.3555	0.355373	0.355338	0.355215	0.355339	0.35529	0.355355	0.355535	0.35522	0.355416	0.355365	0.355042	0.35534	0.35535	0.355637	0.355493	0.355507	0.355403	0.355222	0.355127	0.355375	0.35521	0.354941	0.355468	0.355381	0.355281	0.355614	0.355477	0.355006	0.355461	0.355132	0.355327	0.355369	0.355425	0.355454	0.355243
0.355236	0.355645	0.355311	0.35477	0.355206	0.355141	0.355313	0.355213	0.35551	0.355166	0.355328	0.355218	0.35535	0.355376	0.355378	0.355479	0.354908	0.355152	0.355236	0.35515	0.355147	0.355218	0.354883	0.355106	0.355114	0.355079	0.355163	0.35519	0.355191	0.35528	0.355209	0.355089	0.355293	0.355182	0.355427	0.355307	0.354822	0.355099	0.355266	0.355369	0.355288	0.355432	0.355103	0.355329	0.355191	0.35541	0.355348	0.355372	0.35541	0.354955
0.359291	0.359125	0.359329	0.360822	0.360324	0.360355	0.360114	0.36079	0.360194	0.36061	0.360177	0.360352	0.359976	0.360336	0.360296	0.359586	0.360497	0.36044	0.360491	0.360604	0.360586	0.359843	0.361169	0.359782	0.361335	0.360436	0.360644	0.360324	0.360556	0.36009	0.360473	0.36057	0.360421	0.359081	0.358931	0.359088	0.360735	0.360064	0.360129	0.359779	0.360544	0.359952	0.360282	0.359867	0.360236	0.359744	0.360288	0.360162	0.359236	0.360466
0.358206	0.358281	0.358176	0.358564	0.358482	0.358393	0.358283	0.358445	0.358219	0.358352	0.358195	0.358293	0.35827	0.358218	0.358356	0.358163	0.358596	0.358553	0.358416	0.358558	0.35833	0.358433	0.358603	0.358442	0.358437	0.358385	0.358503	0.358471	0.358373	0.35838	0.358492	0.358373	0.358348	0.358256	0.358312	0.358198	0.358525	0.358423	0.358435	0.358239	0.358436	0.358216	0.358378	0.358301	0.358287	0.358273	0.358266	0.358335	0.358178	0.358483
0.356177	0.356206	0.356373	0.356071	0.356019	0.356086	0.356079	0.356106	0.356263	0.356016	0.356148	0.35632	0.356023	0.35633	0.356138	0.356202	0.356064	0.355997	0.356125	0.35608	0.356063	0.35612	0.356071	0.356085	0.356021	0.356223	0.356107	0.356112	0.356101	0.356092	0.356097	0.356123	0.356154	0.356226	0.356256	0.356254	0.356073	0.355971	0.355996	0.356147	0.356144	0.356239	0.356031	0.3562	0.356286	0.355985	0.356359	0.356131	0.356161	0.356076
0.358579	0.358472	0.358506	0.358724	0.358633	0.358668	0.35856	0.358675	0.3585	0.358787	0.358582	0.358561	0.358562	0.358266	0.358542	0.358402	0.35878	0.358739	0.358732	0.358745	0.358559	0.358636	0.358703	0.358711	0.358744	0.358464	0.358567	0.358514	0.358584	0.35861	0.358758	0.358557	0.358589	0.358517	0.358581	0.358553	0.358585	0.358709	0.35866	0.358565	0.35865	0.358512	0.358731	0.358619	0.358533	0.358496	0.358294	0.358584	0.35836	0.358816
0.355169	0.355589	0.355238	0.355065	0.355435	0.355242	0.355461	0.355646	0.355491	0.355348	0.355687	0.355178	0.355471	0.355546	0.355539	0.355368	0.355226	0.355213	0.355289	0.355421	0.355352	0.355626	0.355138	0.35537	0.355369	0.355249	0.355572	0.355617	0.355548	0.355527	0.355451	0.355308	0.355375	0.355072	0.355549	0.355233	0.355424	0.35549	0.355225	0.35538	0.355656	0.355427	0.355323	0.355627	0.355168	0.355441	0.355604	0.355545	0.355398	0.355288
0.358572	0.358538	0.358484	0.358809	0.358729	0.35878	0.358528	0.35872	0.358475	0.358755	0.358392	0.35846	0.358635	0.358388	0.358489	0.358465	0.358784	0.358759	0.358667	0.358801	0.358654	0.358604	0.358984	0.358694	0.358911	0.358564	0.358683	0.35858	0.358725	0.358582	0.358751	0.358767	0.358664	0.358624	0.358604	0.358462	0.358946	0.358727	0.358798	0.358568	0.358857	0.358494	0.358838	0.358468	0.358491	0.358651	0.358393	0.358509	0.35858	0.358797
0.35618	0.356009	0.356042	0.355516	0.355784	0.356156	0.355958	0.356028	0.356036	0.35597	0.356217	0.355848	0.356113	0.355804	0.356059	0.356108	0.355788	0.35569	0.355702	0.355701	0.356124	0.356037	0.355613	0.355964	0.355902	0.355691	0.355736	0.355822	0.355916	0.356043	0.35595	0.356119	0.355916	0.356214	0.356064	0.35609	0.355496	0.355836	0.356016	0.355876	0.355876	0.355848	0.355794	0.356059	0.355787	0.356015	0.355854	0.355828	0.356083	0.355793
0.358475	0.358443	0.358547	0.358768	0.35876	0.358558	0.358396	0.358615	0.358325	0.358687	0.358381	0.35845	0.358381	0.358464	0.35845	0.358346	0.35867	0.358833	0.358566	0.358853	0.358501	0.358583	0.358906	0.358625	0.358784	0.358528	0.358673	0.35866	0.358606	0.358562	0.358637	0.358477	0.358438	0.358443	0.358475	0.358476	0.358856	0.358755	0.358599	0.358424	0.358694	0.358436	0.358922	0.358456	0.358575	0.358425	0.358534	0.358595	0.358325	0.358744
0.359163	0.359137	0.359134	0.360514	0.359747	0.359713	0.359556	0.359976	0.35954	0.359792	0.359382	0.359671	0.359443	0.359714	0.359595	0.3593	0.359869	0.360105	0.359987	0.359974	0.359791	0.359564	0.360336	0.359628	0.360181	0.360071	0.35984	0.359764	0.35987	0.359557	0.359839	0.360026	0.359677	0.359218	0.359302	0.359017	0.360315	0.359832	0.360163	0.359801	0.360069	0.359657	0.360102	0.359973	0.359796	0.360047	0.35972	0.359689	0.359398	0.359673
0.355551	0.355676	0.355495	0.355243	0.35541	0.355518	0.355413	0.355265	0.355471	0.355339	0.355485	0.355522	0.355671	0.355616	0.355484	0.355564	0.355364	0.355304	0.355452	0.35527	0.355514	0.355548	0.355144	0.355542	0.35524	0.355447	0.355494	0.355458	0.35538	0.355671	0.355273	0.35568	0.355534	0.355594	0.355743	0.355705	0.355356	0.3555	0.355599	0.355628	0.35556	0.355701	0.355367	0.355696	0.355608	0.355706	0.355754	0.355713	0.355707	0.355238
0.359056	0.358913	0.358881	0.359171	0.358847	0.35879	0.358897	0.358817	0.358859	0.359092	0.358831	0.358966	0.358781	0.358673	0.358696	0.358869	0.359103	0.359053	0.358952	0.359083	0.359042	0.358769	0.359139	0.358838	0.358925	0.358882	0.358831	0.358699	0.358805	0.358718	0.35887	0.358803	0.358902	0.358974	0.358883	0.358868	0.359011	0.358751	0.358751	0.358832	0.358821	0.358779	0.35899	0.35879	0.358922	0.358696	0.35864	0.358769	0.358793	0.359087
0.355858	0.355498	0.355595	0.354937	0.355265	0.355381	0.355237	0.355196	0.355554	0.355393	0.355179	0.355405	0.35538	0.355566	0.35546	0.355502	0.35509	0.355315	0.355436	0.355341	0.355415	0.355341	0.355018	0.355277	0.355246	0.355281	0.355509	0.355414	0.355118	0.355525	0.355317	0.355516	0.355466	0.35591	0.355515	0.355777	0.355186	0.35541	0.355527	0.355548	0.355395	0.3556	0.355309	0.355562	0.355482	0.355586	0.355598	0.355573	0.355679	0.355028
0.358721	0.358908	0.358817	0.360566	0.360675	0.359987	0.360328	0.360442	0.360208	0.360844	0.360003	0.360007	0.35988	0.360061	0.360407	0.359199	0.359951	0.360812	0.360457	0.360617	0.360354	0.359974	0.361179	0.359637	0.361165	0.360242	0.360983	0.360224	0.360358	0.359961	0.360814	0.360427	0.360024	0.358596	0.358825	0.358772	0.360504	0.360396	0.359694	0.359876	0.36041	0.360065	0.360592	0.359576	0.360044	0.35941	0.359931	0.360433	0.358995	0.359974
0.359037	0.358822	0.359029	0.359798	0.359388	0.359253	0.359483	0.359624	0.359534	0.359968	0.359495	0.359602	0.359045	0.359766	0.35973	0.358993	0.359063	0.359712	0.359911	0.359823	0.359159	0.35905	0.359927	0.359053	0.359856	0.359949	0.35977	0.35933	0.359651	0.359683	0.359657	0.359764	0.35937	0.359134	0.358904	0.359036	0.359906	0.359417	0.359157	0.359578	0.359871	0.359731	0.360071	0.359622	0.359692	0.359031	0.35985	0.359906	0.359239	0.359339
0.355381	0.355641	0.355524	0.355162	0.355388	0.355417	0.355553	0.355491	0.355642	0.355186	0.355744	0.355511	0.355583	0.355618	0.355675	0.355601	0.355227	0.355301	0.355448	0.355401	0.355352	0.355524	0.355006	0.355359	0.355308	0.355365	0.35553	0.355548	0.35556	0.355603	0.355436	0.355512	0.355469	0.355439	0.355661	0.35548	0.355185	0.355495	0.355463	0.355555	0.355484	0.355619	0.355189	0.355599	0.355458	0.355561	0.355662	0.355498	0.355593	0.355202
0.359182	0.358943	0.359355	0.361081	0.360501	0.359411	0.359551	0.359977	0.359342	0.360066	0.359327	0.360167	0.359055	0.35999	0.359547	0.359207	0.360224	0.360522	0.36043	0.360664	0.359325	0.359946	0.36093	0.360051	0.360443	0.3603	0.360958	0.36045	0.360327	0.359445	0.36038	0.359753	0.360024	0.359009	0.358866	0.359065	0.360796	0.360349	0.359279	0.359174	0.359736	0.359213	0.359787	0.359111	0.359971	0.358773	0.359813	0.359347	0.359056	0.360029
0.35577	0.355791	0.35584	0.355598	0.355805	0.355705	0.355746	0.355728	0.355885	0.355668	0.355831	0.355793	0.355767	0.355909	0.355819	0.355802	0.355649	0.355732	0.355731	0.355702	0.355703	0.355842	0.355587	0.355796	0.3557	0.355775	0.355721	0.355776	0.355831	0.355756	0.355736	0.355734	0.355831	0.355753	0.355809	0.355874	0.355632	0.355746	0.355646	0.355751	0.355777	0.355851	0.355633	0.355799	0.3558	0.355738	0.35594	0.355786	0.355772	0.355635
0.359182	0.359142	0.359788	0.361158	0.36042	0.359793	0.360303	0.360078	0.360032	0.360943	0.359683	0.360964	0.359532	0.361065	0.36028	0.359461	0.360063	0.360898	0.361198	0.36097	0.36018	0.359621	0.361046	0.359626	0.360777	0.361109	0.360945	0.360445	0.359754	0.360212	0.36032	0.360498	0.360678	0.35908	0.359152	0.359802	0.360906	0.359828	0.359189	0.359812	0.359944	0.360247	0.36055	0.359227	0.360754	0.359208	0.36076	0.360251	0.359352	0.359763
0.359488	0.358905	0.359165	0.360776	0.359923	0.359895	0.359395	0.360054	0.359359	0.36076	0.359317	0.360032	0.359366	0.360174	0.359792	0.359241	0.359762	0.359986	0.360096	0.360244	0.359798	0.359321	0.360734	0.359287	0.360824	0.360544	0.360388	0.360223	0.359801	0.359703	0.360091	0.360362	0.35954	0.359519	0.359175	0.359398	0.360681	0.359615	0.359892	0.35939	0.360209	0.35936	0.360565	0.359357	0.360181	0.359406	0.3601	0.359837	0.359172	0.359722
0.356304	0.356311	0.356264	0.356034	0.356221	0.356281	0.356295	0.356195	0.356311	0.356308	0.356277	0.356218	0.356399	0.356293	0.356272	0.356387	0.356072	0.356214	0.356178	0.356179	0.35634	0.35625	0.35603	0.356187	0.356269	0.356133	0.35621	0.356263	0.356207	0.356272	0.356239	0.35629	0.35624	0.356237	0.356218	0.356186	0.35609	0.356281	0.356331	0.356325	0.356224	0.356343	0.356315	0.356257	0.356204	0.356391	0.356311	0.356275	0.356342	0.356172
0.359339	0.358698	0.359187	0.359804	0.359145	0.359441	0.359557	0.359566	0.359188	0.359978	0.359405	0.359418	0.359561	0.359626	0.359133	0.35923	0.358958	0.359154	0.3592	0.359228	0.359809	0.359057	0.359548	0.359104	0.359816	0.359898	0.359175	0.359121	0.359374	0.359085	0.359419	0.359228	0.359199	0.359344	0.359086	0.359267	0.359784	0.35934	0.359735	0.359722	0.359876	0.359517	0.360117	0.359534	0.359622	0.359501	0.359651	0.359635	0.359378	0.359206
0.35934	0.359045	0.359113	0.359763	0.359468	0.359146	0.35928	0.35932	0.359087	0.359669	0.359098	0.359168	0.359059	0.358938	0.359109	0.359	0.359857	0.359504	0.359233	0.359309	0.35937	0.359397	0.359928	0.359473	0.359594	0.359427	0.359202	0.35926	0.359678	0.35907	0.359527	0.359179	0.359108	0.359335	0.359112	0.35944	0.359583	0.359577	0.359154	0.359383	0.359647	0.359237	0.359643	0.359249	0.359268	0.359155	0.358948	0.359301	0.359036	0.359822
0.355154	0.35541	0.355346	0.354909	0.355138	0.355309	0.355325	0.354967	0.355365	0.35502	0.35556	0.35534	0.355425	0.355458	0.355278	0.35543	0.355073	0.354973	0.355252	0.355052	0.355285	0.355397	0.354698	0.355344	0.354944	0.355321	0.355126	0.355339	0.35502	0.355416	0.354949	0.355216	0.355242	0.355176	0.35539	0.355317	0.355161	0.355407	0.355431	0.355374	0.355265	0.355532	0.355033	0.355579	0.355408	0.355441	0.355572	0.355505	0.355496	0.355211
0.359273	0.358968	0.359178	0.360727	0.359975	0.359294	0.359371	0.359644	0.359409	0.360535	0.358872	0.359936	0.35902	0.359893	0.359447	0.359187	0.360062	0.360342	0.360016	0.3603	0.359338	0.359656	0.360769	0.359688	0.360565	0.360161	0.360392	0.360014	0.359663	0.359771	0.360162	0.359967	0.360138	0.359338	0.359157	0.359239	0.360396	0.359812	0.359268	0.359249	0.359515	0.359362	0.360465	0.358881	0.359871	0.358946	0.359985	0.359465	0.359323	0.359651
0.355298	0.355573	0.355618	0.355371	0.35564	0.355389	0.355497	0.355575	0.35568	0.355319	0.355576	0.355626	0.355452	0.355787	0.355655	0.355545	0.355427	0.355439	0.355567	0.355488	0.355339	0.355676	0.355271	0.355585	0.355434	0.355606	0.355629	0.355712	0.355693	0.355644	0.355535	0.355577	0.355642	0.355362	0.355553	0.355597	0.355451	0.355634	0.355391	0.355524	0.355573	0.355633	0.355346	0.355622	0.355628	0.355488	0.355812	0.355619	0.355622	0.355499
0.355337	0.355555	0.355415	0.355064	0.355414	0.355309	0.355515	0.355291	0.355446	0.355266	0.355391	0.355229	0.355484	0.35559	0.355433	0.355648	0.355377	0.35518	0.355234	0.355134	0.355346	0.355489	0.355062	0.355385	0.3553	0.355286	0.355382	0.355437	0.355484	0.355465	0.355359	0.355481	0.355405	0.355293	0.355347	0.355376	0.355025	0.355498	0.355297	0.355498	0.355357	0.35546	0.355296	0.355373	0.355229	0.355507	0.35558	0.35554	0.355578	0.355473
0.35588	0.356028	0.356043	0.355755	0.356005	0.356067	0.356052	0.356079	0.356098	0.355882	0.356132	0.355921	0.356125	0.35608	0.356167	0.356049	0.355914	0.355912	0.355961	0.355944	0.355971	0.356032	0.355754	0.355955	0.356003	0.355859	0.356051	0.356083	0.356056	0.356087	0.356034	0.356001	0.355989	0.355902	0.356113	0.35597	0.35579	0.356041	0.356042	0.356139	0.356087	0.356171	0.356022	0.356146	0.355921	0.356174	0.35606	0.356085	0.356152	0.355892
0.355451	0.355596	0.355526	0.355164	0.355479	0.355444	0.355531	0.355475	0.355605	0.355257	0.355489	0.355458	0.355633	0.355762	0.35564	0.355578	0.355235	0.355521	0.355646	0.355405	0.355362	0.355466	0.3552	0.355436	0.355453	0.355534	0.355547	0.355566	0.355528	0.355637	0.355435	0.355644	0.355573	0.355384	0.355523	0.355567	0.355205	0.355227	0.355487	0.355509	0.355408	0.3555	0.355213	0.355478	0.355458	0.355637	0.355737	0.355574	0.35555	0.355281
0.355357	0.354799	0.355369	0.355602	0.355753	0.35567	0.355665	0.355753	0.355754	0.355807	0.355897	0.355961	0.355749	0.355918	0.355889	0.355365	0.355588	0.355624	0.355856	0.355613	0.35555	0.355812	0.35557	0.35576	0.355556	0.355746	0.355618	0.355677	0.35544	0.355804	0.355651	0.355762	0.355647	0.355385	0.354774	0.355571	0.355639	0.355777	0.355765	0.355702	0.355838	0.355794	0.355722	0.355975	0.35594	0.355779	0.355992	0.355935	0.355415	0.355604
0.358998	0.358677	0.35889	0.360318	0.359921	0.359409	0.359459	0.359745	0.359802	0.360167	0.359119	0.359992	0.359267	0.359837	0.359763	0.359156	0.359322	0.35994	0.360148	0.360427	0.359554	0.358947	0.360191	0.359074	0.360102	0.36008	0.360261	0.35989	0.359463	0.359401	0.359753	0.359465	0.359584	0.358995	0.358884	0.358776	0.360281	0.360292	0.359334	0.359692	0.360146	0.359709	0.360391	0.359538	0.360027	0.359209	0.360051	0.3599	0.359183	0.359661
0.35941	0.3594	0.359581	0.360599	0.359865	0.359576	0.360375	0.360582	0.360141	0.36019	0.360099	0.360267	0.359517	0.360375	0.36038	0.359547	0.359241	0.360386	0.360482	0.36051	0.35977	0.359518	0.360615	0.35953	0.360777	0.360815	0.36056	0.359956	0.360106	0.359995	0.36041	0.360286	0.359955	0.35932	0.359343	0.359472	0.360385	0.359573	0.359127	0.359961	0.360064	0.360052	0.360019	0.359585	0.360189	0.359192	0.360312	0.360004	0.359442	0.359367
0.359175	0.359184	0.359303	0.360627	0.360259	0.359904	0.360278	0.360475	0.360274	0.360368	0.360017	0.360418	0.359833	0.360365	0.360244	0.359462	0.359838	0.360241	0.360161	0.360225	0.36023	0.359645	0.360611	0.359806	0.360684	0.360436	0.360535	0.360242	0.360248	0.359828	0.360309	0.359765	0.360001	0.359079	0.359084	0.359275	0.3605	0.360308	0.359712	0.35996	0.360309	0.360056	0.360026	0.359894	0.360364	0.35961	0.360382	0.360106	0.359274	0.359688
0.35888	0.358636	0.358781	0.359145	0.358786	0.358816	0.358688	0.358789	0.358635	0.358901	0.358701	0.358751	0.358603	0.358536	0.358651	0.358578	0.358932	0.358857	0.358785	0.358887	0.358843	0.35875	0.359072	0.35883	0.35882	0.35882	0.358734	0.358666	0.358708	0.3587	0.358854	0.358921	0.358769	0.358858	0.358639	0.358727	0.358914	0.358689	0.358794	0.358687	0.358748	0.35866	0.358892	0.358647	0.358747	0.358683	0.358518	0.358619	0.358596	0.358826
0.355648	0.355751	0.35564	0.355401	0.355651	0.355543	0.355674	0.355455	0.355786	0.355512	0.355636	0.355727	0.35574	0.355895	0.355733	0.355791	0.355487	0.355625	0.355631	0.355501	0.355597	0.355699	0.355371	0.355672	0.355575	0.35572	0.355702	0.355761	0.355545	0.355737	0.355562	0.35568	0.355652	0.355621	0.35577	0.355728	0.355493	0.355751	0.355492	0.355721	0.355593	0.355808	0.355566	0.355656	0.355714	0.355764	0.355864	0.355746	0.355811	0.355503
0.359046	0.358909	0.358983	0.359423	0.359143	0.358942	0.359005	0.358936	0.35905	0.359123	0.358866	0.359024	0.358748	0.3588	0.359061	0.358793	0.359169	0.359188	0.35894	0.3591	0.358853	0.359021	0.359251	0.359148	0.359002	0.35917	0.358885	0.358962	0.35891	0.359066	0.35919	0.359006	0.359068	0.359098	0.358932	0.359069	0.35927	0.359018	0.358933	0.358924	0.358781	0.359067	0.359053	0.358935	0.358989	0.358754	0.358722	0.358877	0.358771	0.359138
0.35525	0.355281	0.35509	0.355111	0.355539	0.355568	0.355427	0.355312	0.35547	0.355203	0.35549	0.355436	0.355549	0.355485	0.355447	0.355534	0.355619	0.355372	0.355452	0.35531	0.35554	0.35563	0.355152	0.35563	0.355263	0.355204	0.355286	0.355519	0.355428	0.355488	0.355275	0.355552	0.355385	0.354988	0.354693	0.354802	0.355055	0.355352	0.355524	0.355182	0.355252	0.35495	0.354874	0.355314	0.355236	0.355572	0.35528	0.355155	0.35523	0.355506
0.355715	0.355788	0.35583	0.355466	0.355574	0.355676	0.355753	0.355683	0.355823	0.355586	0.355777	0.355709	0.3558	0.35588	0.355729	0.355778	0.355439	0.355598	0.355654	0.355602	0.355766	0.355698	0.355444	0.355591	0.355595	0.355663	0.355728	0.355636	0.355727	0.355713	0.355651	0.355679	0.355692	0.355861	0.355737	0.355836	0.355492	0.355622	0.355661	0.355761	0.355706	0.355783	0.355604	0.355808	0.355737	0.355799	0.3559	0.355756	0.355839	0.355418
0.355081	0.355289	0.355196	0.355028	0.355281	0.355163	0.35521	0.355067	0.355341	0.35484	0.355321	0.355115	0.355267	0.355454	0.355234	0.355383	0.355005	0.355194	0.35504	0.355172	0.355056	0.355414	0.354943	0.355242	0.35517	0.355265	0.355408	0.355372	0.355282	0.355284	0.355289	0.355288	0.355248	0.355068	0.355328	0.355102	0.355152	0.35531	0.355124	0.355184	0.355152	0.355273	0.354982	0.355223	0.355175	0.3553	0.355537	0.355268	0.355364	0.35525
0.355203	0.355555	0.355386	0.355079	0.355376	0.355386	0.355479	0.355464	0.355582	0.355196	0.355472	0.355406	0.355512	0.355509	0.35559	0.355584	0.355024	0.355229	0.355334	0.355216	0.355313	0.355316	0.355006	0.355331	0.35524	0.355295	0.355412	0.355413	0.355497	0.355522	0.355289	0.355458	0.355419	0.355335	0.355608	0.355438	0.355219	0.355395	0.355502	0.355496	0.355448	0.355545	0.355343	0.355579	0.355445	0.355602	0.355614	0.355475	0.355671	0.355136
0.355537	0.355387	0.355361	0.355192	0.355457	0.355428	0.355339	0.355398	0.35523	0.35533	0.355287	0.355452	0.355503	0.355511	0.355287	0.355515	0.355414	0.35554	0.355476	0.355487	0.355352	0.355525	0.3554	0.35547	0.355524	0.355304	0.355601	0.355527	0.355377	0.355365	0.355498	0.355509	0.355427	0.355453	0.355416	0.355476	0.35549	0.355493	0.355548	0.355524	0.355508	0.355419	0.355432	0.35545	0.355488	0.355602	0.355646	0.355488	0.35572	0.355475
0.35926	0.359077	0.359249	0.359922	0.35956	0.359094	0.359283	0.35951	0.359293	0.3599	0.358942	0.359629	0.358867	0.359561	0.359459	0.359095	0.359423	0.359709	0.359781	0.359682	0.359069	0.358985	0.359879	0.359106	0.359804	0.35988	0.359719	0.35943	0.359212	0.359325	0.359339	0.359527	0.359582	0.359216	0.359113	0.359263	0.359922	0.35949	0.359278	0.359579	0.359968	0.359611	0.359739	0.359556	0.359648	0.359094	0.359583	0.359605	0.359039	0.359494
0.354893	0.355357	0.354926	0.354389	0.354951	0.354964	0.355093	0.354933	0.355374	0.354758	0.355186	0.355041	0.355124	0.355213	0.35518	0.355252	0.354784	0.354881	0.355019	0.355007	0.354853	0.354997	0.354713	0.354924	0.354881	0.354872	0.355217	0.355152	0.354937	0.35521	0.355009	0.354914	0.354993	0.354843	0.355168	0.355033	0.354659	0.354904	0.355034	0.355069	0.354923	0.355153	0.354678	0.355081	0.354831	0.35512	0.355069	0.355028	0.355245	0.354571
0.355308	0.354882	0.354809	0.355296	0.355648	0.355889	0.355714	0.355518	0.355582	0.355399	0.356085	0.355715	0.356033	0.355701	0.35555	0.355403	0.355559	0.355536	0.3558	0.355631	0.355981	0.355811	0.355256	0.355812	0.355198	0.355537	0.355601	0.355523	0.355647	0.355531	0.355517	0.355418	0.355598	0.355569	0.355181	0.355211	0.355442	0.355763	0.355905	0.35589	0.355745	0.355859	0.355448	0.356106	0.355768	0.355988	0.355708	0.355724	0.355716	0.355536
0.35635	0.356334	0.356402	0.356221	0.356323	0.356244	0.356291	0.356212	0.356356	0.356153	0.356331	0.35642	0.356345	0.356504	0.356328	0.356322	0.356295	0.356312	0.356418	0.356332	0.356303	0.356302	0.356091	0.356318	0.356145	0.356435	0.356376	0.356404	0.356207	0.35635	0.35624	0.356332	0.356378	0.356408	0.356292	0.356435	0.356181	0.356279	0.356228	0.356231	0.356245	0.356324	0.356154	0.356318	0.356375	0.356323	0.356458	0.35628	0.356354	0.356268
0.355063	0.355339	0.355044	0.354849	0.355226	0.355185	0.355235	0.355344	0.355305	0.35494	0.355294	0.355148	0.355278	0.355329	0.355258	0.355311	0.354974	0.355081	0.355159	0.355127	0.355119	0.355312	0.354854	0.35524	0.355128	0.355037	0.355354	0.355393	0.355418	0.355265	0.355197	0.355113	0.35503	0.354991	0.355207	0.35513	0.355046	0.355381	0.355224	0.355201	0.355374	0.355304	0.355075	0.35525	0.355155	0.355317	0.355344	0.355335	0.355335	0.355068
0.355316	0.355495	0.355302	0.354187	0.354918	0.355591	0.355268	0.355206	0.355322	0.35497	0.355573	0.354861	0.355584	0.354908	0.355229	0.355343	0.35491	0.354596	0.354938	0.354635	0.355471	0.355305	0.354497	0.355167	0.355149	0.354504	0.354705	0.354764	0.355286	0.355195	0.355003	0.355176	0.354938	0.355401	0.355488	0.355307	0.354561	0.355204	0.355435	0.35538	0.355336	0.355507	0.355155	0.355488	0.355142	0.355515	0.355278	0.355397	0.355496	0.355021
0.355698	0.355788	0.355729	0.355303	0.355571	0.355745	0.355766	0.355663	0.355731	0.355657	0.355762	0.355603	0.355796	0.355847	0.355814	0.355847	0.355355	0.355574	0.355567	0.355563	0.355707	0.355613	0.355392	0.355528	0.355615	0.355584	0.355609	0.355655	0.355669	0.355756	0.355573	0.355716	0.3557	0.35565	0.355766	0.355722	0.355424	0.355666	0.35572	0.355719	0.355696	0.355751	0.355596	0.355768	0.355601	0.35578	0.355801	0.355755	0.355698	0.355533
0.354975	0.355478	0.355335	0.355192	0.35553	0.355188	0.355328	0.355257	0.355406	0.35492	0.35524	0.355345	0.355289	0.355524	0.35537	0.355474	0.355138	0.355383	0.355298	0.355311	0.355132	0.35549	0.355049	0.355374	0.355201	0.355376	0.355579	0.355584	0.355454	0.35536	0.355321	0.355074	0.355263	0.354889	0.355262	0.355123	0.355349	0.355499	0.355122	0.355336	0.35533	0.355369	0.354914	0.355267	0.355287	0.355322	0.355541	0.355379	0.355425	0.355304
0.355641	0.355668	0.355611	0.355005	0.355311	0.355322	0.355394	0.355484	0.355654	0.355265	0.35552	0.355458	0.355556	0.355795	0.355483	0.355543	0.355095	0.355148	0.355408	0.355276	0.355437	0.355379	0.355101	0.355303	0.355204	0.355472	0.35539	0.355467	0.355297	0.355554	0.355389	0.35538	0.355429	0.355627	0.355541	0.355444	0.355223	0.355245	0.355362	0.355354	0.355366	0.355537	0.355274	0.355512	0.355218	0.355496	0.355508	0.355549	0.355573	0.355182
0.359124	0.359079	0.359142	0.360626	0.360309	0.359017	0.359821	0.359635	0.359734	0.360204	0.359497	0.360541	0.359272	0.360457	0.359567	0.35936	0.359691	0.36038	0.360722	0.360686	0.359276	0.359246	0.36066	0.359524	0.360046	0.360627	0.360647	0.360412	0.359353	0.359189	0.359502	0.358755	0.359714	0.358871	0.359076	0.35921	0.360894	0.360441	0.359188	0.359684	0.359904	0.359626	0.36038	0.359596	0.360655	0.359069	0.360829	0.359812	0.359243	0.360081
0.359537	0.359293	0.359496	0.360408	0.360291	0.359518	0.359844	0.36014	0.359712	0.360783	0.359116	0.359995	0.35919	0.359926	0.35972	0.359607	0.360011	0.360296	0.360084	0.360465	0.359468	0.359831	0.360643	0.359853	0.360943	0.360181	0.360288	0.360099	0.360223	0.359814	0.360242	0.360089	0.359994	0.359215	0.359172	0.359397	0.360101	0.359921	0.359312	0.35958	0.360031	0.359442	0.360207	0.35909	0.359764	0.359139	0.359872	0.35957	0.35925	0.359886
0.359116	0.35869	0.358938	0.360254	0.359842	0.359546	0.359493	0.360338	0.359804	0.360528	0.359228	0.360067	0.359237	0.360073	0.35998	0.359443	0.36014	0.359924	0.360229	0.360006	0.359521	0.359739	0.360713	0.359625	0.360644	0.360037	0.359922	0.359852	0.360396	0.359684	0.360212	0.35963	0.359871	0.35923	0.359114	0.359213	0.360662	0.360074	0.359887	0.359857	0.360813	0.360265	0.360398	0.359768	0.360362	0.359409	0.360457	0.360495	0.359692	0.360501
0.358778	0.358461	0.358688	0.360283	0.359636	0.358992	0.359158	0.359778	0.359428	0.359867	0.359052	0.359957	0.35864	0.360141	0.359587	0.358803	0.359305	0.35967	0.359959	0.359986	0.359044	0.358935	0.360168	0.358875	0.360055	0.360251	0.359959	0.359709	0.359555	0.359296	0.359613	0.359374	0.359327	0.35878	0.358415	0.358749	0.360313	0.359614	0.358794	0.3592	0.359904	0.35944	0.359759	0.358928	0.359926	0.358644	0.360067	0.359729	0.358931	0.359235
0.355143	0.355382	0.355215	0.35495	0.355291	0.355428	0.355358	0.355475	0.355485	0.355225	0.355581	0.355262	0.355461	0.355471	0.355497	0.355455	0.35516	0.355263	0.35528	0.355281	0.355374	0.355505	0.354929	0.355363	0.355333	0.35513	0.355465	0.355408	0.355493	0.355395	0.355314	0.35525	0.355235	0.355201	0.355505	0.355281	0.355052	0.355357	0.355401	0.355436	0.355466	0.355485	0.355319	0.355576	0.355274	0.355547	0.355493	0.35549	0.355551	0.355234
0.358902	0.358839	0.358829	0.359241	0.358952	0.35902	0.358894	0.358939	0.35876	0.359099	0.35886	0.358819	0.358826	0.358655	0.358863	0.358719	0.359142	0.35898	0.359223	0.35905	0.359087	0.358832	0.359187	0.358914	0.359059	0.358912	0.358843	0.358786	0.358903	0.35879	0.358919	0.358827	0.358885	0.358949	0.358757	0.358853	0.359093	0.358962	0.358964	0.358859	0.358907	0.358842	0.358974	0.358899	0.358931	0.358761	0.35863	0.358823	0.358712	0.359115
0.355584	0.355814	0.35572	0.35521	0.355489	0.355528	0.355604	0.355549	0.35573	0.355469	0.35574	0.355678	0.355726	0.355757	0.355703	0.355693	0.355348	0.355457	0.35548	0.35548	0.355507	0.355613	0.355233	0.355489	0.355409	0.355451	0.355523	0.35554	0.355602	0.355672	0.355603	0.355543	0.355525	0.3555	0.355734	0.355541	0.355235	0.355489	0.355463	0.355622	0.355589	0.355705	0.355375	0.355634	0.355635	0.355665	0.355728	0.355651	0.355691	0.355323
0.358952	0.359203	0.35922	0.360427	0.360975	0.360498	0.36024	0.360856	0.359871	0.360921	0.359855	0.359829	0.360268	0.359892	0.360305	0.359459	0.360159	0.360462	0.35999	0.360194	0.360446	0.35997	0.360956	0.359998	0.361482	0.35995	0.360272	0.360592	0.360671	0.360101	0.360648	0.359865	0.359673	0.358796	0.359115	0.359085	0.360125	0.360152	0.359793	0.359656	0.360028	0.359561	0.360679	0.359272	0.359739	0.359427	0.359794	0.359847	0.359316	0.35985
0.359329	0.359215	0.359483	0.360604	0.360132	0.359328	0.359835	0.360229	0.359965	0.360224	0.359444	0.360553	0.359301	0.360551	0.360085	0.359343	0.359737	0.360523	0.360587	0.360654	0.359483	0.35951	0.360732	0.359655	0.36014	0.360765	0.360836	0.360247	0.359729	0.359824	0.360158	0.359969	0.360016	0.35937	0.359271	0.359643	0.3606	0.360077	0.359431	0.360003	0.360529	0.360306	0.360422	0.359717	0.360378	0.359302	0.360369	0.360566	0.359499	0.360009
0.358645	0.358488	0.358472	0.358851	0.358726	0.358584	0.358607	0.358573	0.358446	0.358708	0.358499	0.35856	0.358576	0.3584	0.358488	0.358523	0.358856	0.358696	0.35856	0.358715	0.358623	0.358558	0.358839	0.358689	0.358663	0.358598	0.358606	0.35865	0.358554	0.358504	0.358605	0.358521	0.35851	0.3586	0.358539	0.358529	0.358825	0.358721	0.358635	0.35858	0.358548	0.358484	0.358663	0.358608	0.358577	0.358598	0.358412	0.358483	0.358518	0.358836
0.3556	0.35584	0.355741	0.355697	0.355792	0.355771	0.355853	0.355784	0.355942	0.355614	0.355882	0.355849	0.35589	0.356	0.355914	0.355852	0.355727	0.355814	0.355878	0.355825	0.355695	0.355805	0.355661	0.355749	0.35577	0.355855	0.355895	0.355932	0.355826	0.355936	0.355758	0.35584	0.355853	0.355652	0.355916	0.35582	0.355807	0.355763	0.355809	0.355851	0.355807	0.355885	0.355665	0.35594	0.355812	0.355881	0.355995	0.355898	0.355853	0.355745
0.356003	0.356408	0.356099	0.355406	0.355681	0.35599	0.35593	0.355599	0.355854	0.355226	0.356153	0.355452	0.356046	0.355397	0.355816	0.356134	0.355699	0.355636	0.355496	0.35552	0.356048	0.355971	0.355316	0.355995	0.35535	0.355191	0.355508	0.355589	0.355642	0.355831	0.355602	0.355742	0.355757	0.355967	0.356191	0.356067	0.355382	0.355875	0.356009	0.356012	0.35578	0.355943	0.355254	0.356138	0.355534	0.356107	0.355378	0.35584	0.356113	0.35577
0.35914	0.359325	0.359281	0.359875	0.359396	0.359536	0.359922	0.359955	0.359879	0.360525	0.359348	0.359561	0.359485	0.359698	0.359976	0.359621	0.359167	0.359776	0.359622	0.359809	0.359352	0.359439	0.360508	0.359058	0.360701	0.359791	0.359702	0.359371	0.360041	0.359966	0.360203	0.360112	0.359715	0.359019	0.359196	0.359271	0.359837	0.359366	0.360145	0.359921	0.360133	0.359891	0.360525	0.359792	0.359478	0.359951	0.359506	0.360088	0.359454	0.359435
0.354962	0.355253	0.355221	0.354817	0.355254	0.355167	0.355248	0.355272	0.355315	0.355068	0.355361	0.355141	0.355397	0.355408	0.355402	0.355238	0.3549	0.355086	0.355275	0.355115	0.355095	0.355298	0.354799	0.355227	0.355052	0.355139	0.355255	0.355266	0.355304	0.355366	0.355197	0.355387	0.355223	0.355018	0.355214	0.354848	0.354859	0.355261	0.355321	0.355252	0.355318	0.355258	0.355066	0.355395	0.355106	0.355339	0.355434	0.355372	0.355229	0.355001
0.358971	0.359085	0.3593	0.360691	0.359682	0.359324	0.359727	0.359958	0.359608	0.360105	0.35925	0.359835	0.359127	0.360008	0.359829	0.359223	0.360057	0.360126	0.359856	0.360071	0.359403	0.359478	0.360669	0.359381	0.360584	0.360369	0.36002	0.36005	0.359833	0.35972	0.359801	0.359666	0.359657	0.359025	0.359422	0.359506	0.360602	0.359988	0.359385	0.359607	0.36014	0.359787	0.360312	0.359153	0.359922	0.359082	0.359991	0.360151	0.359379	0.360217
0.355439	0.355663	0.355482	0.355079	0.35547	0.355412	0.355626	0.35562	0.355721	0.355404	0.3557	0.355506	0.355711	0.355694	0.355665	0.35578	0.355296	0.35538	0.355499	0.355422	0.355541	0.355615	0.355188	0.355491	0.355466	0.355389	0.355573	0.355708	0.355562	0.355664	0.355476	0.355459	0.355478	0.35556	0.355596	0.355635	0.355225	0.355674	0.355571	0.355666	0.35563	0.355685	0.355457	0.355704	0.355571	0.355697	0.35577	0.355721	0.355803	0.355365
0.356367	0.356461	0.35647	0.356358	0.356449	0.35638	0.35643	0.356492	0.356501	0.356265	0.356483	0.356447	0.35637	0.356535	0.356489	0.356419	0.356287	0.356404	0.356399	0.356377	0.356309	0.356446	0.356294	0.356435	0.356354	0.356465	0.356494	0.356501	0.356462	0.356459	0.35645	0.356333	0.356381	0.356374	0.356392	0.356458	0.356393	0.356445	0.356389	0.356443	0.356491	0.356466	0.356304	0.356474	0.356431	0.356367	0.35652	0.356492	0.356439	0.35631
0.355326	0.355411	0.35537	0.355033	0.355257	0.35522	0.355362	0.355361	0.355459	0.355186	0.355328	0.355366	0.355413	0.355517	0.355433	0.355469	0.35503	0.355261	0.355286	0.355307	0.355245	0.355331	0.355027	0.355214	0.355262	0.355417	0.355385	0.355347	0.355319	0.355442	0.355368	0.355356	0.355364	0.355353	0.355373	0.355352	0.355115	0.355249	0.355282	0.355365	0.355361	0.355359	0.355314	0.355231	0.355314	0.355397	0.355595	0.355396	0.355425	0.355096
0.358386	0.358406	0.358305	0.358563	0.358459	0.358377	0.358322	0.35845	0.358227	0.358532	0.358227	0.35837	0.358278	0.358288	0.358337	0.358362	0.358398	0.358507	0.358361	0.358481	0.358369	0.358314	0.358617	0.358341	0.358492	0.35842	0.358407	0.358347	0.358326	0.358303	0.358417	0.358359	0.358322	0.358406	0.358377	0.358309	0.358459	0.358321	0.358399	0.358338	0.358366	0.358236	0.35846	0.358279	0.358329	0.358301	0.358259	0.358336	0.358344	0.358292
0.355638	0.355824	0.355879	0.3555	0.355785	0.355686	0.355769	0.355779	0.355808	0.355529	0.355895	0.355734	0.355742	0.355899	0.355843	0.355831	0.355607	0.35559	0.355725	0.355577	0.355697	0.355713	0.35555	0.355772	0.355688	0.35556	0.355748	0.355814	0.355716	0.355793	0.355773	0.355782	0.355771	0.355624	0.355709	0.355871	0.355529	0.35585	0.355626	0.355775	0.355817	0.355872	0.355602	0.355706	0.355762	0.355715	0.355919	0.355878	0.355749	0.35561
0.358752	0.358989	0.359076	0.360627	0.36006	0.359635	0.359909	0.360751	0.35979	0.360093	0.36001	0.359833	0.359141	0.359962	0.359977	0.359117	0.360448	0.360149	0.359942	0.360199	0.359416	0.359926	0.36099	0.359641	0.3612	0.360148	0.360221	0.359891	0.360973	0.359662	0.360657	0.359757	0.359596	0.358648	0.358978	0.359015	0.360644	0.360285	0.359894	0.359773	0.360696	0.360121	0.360112	0.360107	0.360163	0.359388	0.360006	0.360271	0.359056	0.360586
0.358854	0.3589	0.358981	0.360642	0.360294	0.359596	0.359523	0.359887	0.359592	0.36035	0.359194	0.359935	0.359447	0.360179	0.359804	0.359174	0.359901	0.360382	0.360194	0.360518	0.359823	0.35953	0.360709	0.359612	0.36071	0.360381	0.360541	0.360146	0.359806	0.359646	0.359978	0.359914	0.359752	0.358976	0.358898	0.35911	0.360563	0.360342	0.359442	0.359754	0.360059	0.359746	0.360631	0.359532	0.360186	0.359749	0.360144	0.359863	0.359194	0.359679
0.35513	0.35553	0.355254	0.355067	0.355293	0.355257	0.355331	0.355492	0.355525	0.35511	0.355523	0.355378	0.355481	0.355569	0.355529	0.355409	0.35524	0.355229	0.355344	0.355209	0.355132	0.35544	0.354928	0.355328	0.355263	0.355177	0.355356	0.355524	0.355554	0.355479	0.355355	0.355251	0.355293	0.355132	0.355471	0.355298	0.355136	0.355512	0.35533	0.355361	0.355487	0.355498	0.355186	0.355562	0.355375	0.355481	0.355539	0.355492	0.355391	0.355292
[truncated: 16 more columns]

## Sheet: Figure 4
mean_excit	pTau181	pTau231	pTau217	GFAP	mean_VBM		excit_Lamyg	VBM_Lamyg		excit_Lparah	VBM_Lparah		excit_Rfusif	VBM_Rfusif
0.360126	17.347				0.330752		0.359231	0.466493		0.359052	0.405275		0.360187	0.407303
0.358929			0.02	142.582	0.428218		0.358975	0.59721		0.358785	0.533737		0.358837	0.567394
0.355591	5.157	1.426	0.02	168.7	0.380194		0.355782	0.451768		0.355864	0.474382		0.355651	0.529035
0.356117	9.859	11.069		227.632	0.413007		0.356183	0.567701		0.356211	0.53713		0.356132	0.585064
0.355606			0.04	159.721	0.429464		0.355649	0.562428		0.355671	0.519428		0.355584	0.596879
0.359714	12.891	20.136	0.09	340.585	0.479304		0.359134	0.649238		0.359301	0.561644		0.359201	0.623291
0.355304	10.643	13.386	0.05	122.743	0.427218		0.355317	0.625532		0.355426	0.496288		0.355436	0.535166
0.355803					0.353605		0.355944	0.556806		0.355915	0.485783		0.355831	0.493922
0.355681	6.156	5.566	0.04	303.957	0.485146		0.355105	0.732363		0.355686	0.607384		0.355901	0.672732
0.358749					0.306344		0.35863	0.488612		0.358616	0.367444		0.358619	0.439204
0.359799		15.805	0.07	110.92	0.386834		0.359383	0.625048		0.35936	0.467866		0.359643	0.522752
0.356009			0.07		0.417372		0.356199	0.565153		0.356197	0.457708		0.356125	0.499694
0.360356	9.415	25.164		427.667	0.344539		0.35944	0.454851		0.359993	0.410261		0.359921	0.443367
0.35549			0.05	219.647	0.316386		0.355612	0.48879		0.35558	0.410708		0.355464	0.447676
0.355288			0.05	131.661	0.447951		0.355283	0.642748		0.355475	0.540176		0.355247	0.552352
0.355395				234.228	0.471874		0.355359	0.591519		0.355515	0.533196		0.355399	0.550791
0.355394			0.03	185.619	0.355545		0.35523	0.566252		0.355428	0.431562		0.355396	0.45102
0.360043	12.131	13.99	0.1	196.448	0.311948		0.359313	0.439651		0.359662	0.378741		0.360145	0.40493
0.358756				157.547	0.392282		0.358567	0.564392		0.358509	0.493613		0.358547	0.534845
0.358658					0.374631		0.358561	0.543373		0.358505	0.475962		0.358751	0.540539
0.355762		10.73		123.912	0.344392		0.355773	0.505113		0.355828	0.439526		0.355763	0.454172
0.359327			0.41	350.847	0.393937		0.358993	0.588899		0.359151	0.50535		0.359668	0.505047
0.359609			0.13	221.842	0.394633		0.35913	0.525177		0.359052	0.438366		0.359345	0.514614
0.358211				194.749	0.359345		0.358076	0.546453		0.358218	0.46865		0.358246	0.494397
0.355173					0.355492		0.355451	0.523588		0.355548	0.473334		0.355464	0.49426
0.360009			0.07		0.363301		0.359231	0.48182		0.359442	0.461663		0.359447	0.48431
0.358073			0.06	256.223	0.406699		0.358091	0.524952		0.358003	0.468772		0.358101	0.542513
0.355338			0.04	256.092	0.365255		0.355303	0.598511		0.355495	0.467766		0.35534	0.442964
0.354996			0.04	166.525	0.369245		0.354959	0.54633		0.355224	0.466447		0.355207	0.434317
0.359867	32.263	35.481	0.32	620.982	0.297779		0.358962	0.417615		0.359021	0.405406		0.359542	0.351275
0.359067	7.901	14.084	0.03	186.69	0.370152		0.359081	0.548578		0.359002	0.4647		0.359082	0.488732
0.35929					0.406279		0.358957	0.588319		0.359111	0.508461		0.359018	0.534224
0.360117		20.082		425.895	0.380032		0.359473	0.46039		0.3595	0.398914		0.360021	0.452298
0.35612			0.02	154.457	0.402002		0.356299	0.573737		0.356261	0.48848		0.356178	0.558999
0.35603			0.06	300.874	0.399161		0.35607	0.59047		0.356126	0.457631		0.356067	0.493202
0.358559			0.03	192.932	0.488292		0.358383	0.731858		0.358465	0.607342		0.358538	0.619817
0.359891			0.11	655.796	0.333911		0.358855	0.488682		0.359168	0.417445		0.359869	0.466046
0.355802			0.07	196.14	0.40757		0.355731	0.552262		0.355906	0.51046		0.355756	0.523004
0.360424					0.324206		0.359845	0.528026		0.359729	0.456455		0.360402	0.409426
0.35562			0.06		0.483178		0.355724	0.657974		0.355736	0.533351		0.355637	0.616697
0.359964	13.882	7.148	0.15	273.256	0.370107		0.359551	0.398631		0.359567	0.426727		0.35975	0.53439
0.355448	8.665	11.806	0.04		0.419435		0.355709	0.617837		0.355652	0.495228		0.355633	0.560048
0.360116	31.145	21.519	0.15	181.336	0.382817		0.359455	0.520796		0.359598	0.436361		0.359589	0.481697
0.355983	22.629	29.536	0.24	444.487	0.336542		0.356455	0.45949		0.356372	0.429196		0.356394	0.456216
0.357926			0.25	345.416	0.322999		0.357181	0.704681		0.357074	0.331011		0.356959	0.344731
0.358801	6.211	12.672		100.688	0.366327		0.358729	0.536471		0.358612	0.427551		0.358792	0.519346
0.359613			0.05	322.916	0.381338		0.359096	0.516524		0.359045	0.435439		0.359442	0.462295
0.36002			0.32	332.947	0.369442		0.359071	0.501155		0.359065	0.40109		0.359595	0.496338
0.35998	56.889	43.831	0.47	429.332	0.344628		0.359122	0.550104		0.359259	0.413702		0.360129	0.433195
0.355243	8.366	24.002	0.06	289.381	0.397829		0.355597	0.573736		0.355558	0.480839		0.355476	0.543574
0.355303	23.638	16.496	0.1	141.733	0.433891		0.355192	0.591189		0.355415	0.538019		0.355414	0.588086
0.356222	8.974	12.519		152.337	0.325851		0.356249	0.470651		0.356293	0.404303		0.356245	0.424486
0.360176	36.717	17.611	0.13	132.622	0.372233		0.359344	0.515924		0.359641	0.445741		0.36037	0.533177
0.360049			0.16		0.412627		0.359455	0.533412		0.359214	0.478647		0.359638	0.526875
0.355751			0.01	457.877	0.399653		0.355861	0.567051		0.355922	0.454247		0.355817	0.515533
0.3556	16.867	25.962	0.08	339.974	0.306027		0.355914	0.483125		0.355789	0.369134		0.355733	0.42857
0.360171	13.101	44.369	0.14	319.331	0.427321		0.359196	0.641543		0.359862	0.506227		0.359954	0.548551
0.355715			0.04	161.483	0.440612		0.355595	0.649332		0.355791	0.55955		0.355794	0.596717
0.355328	18.404	9.231	0.09	79.5009	0.392405		0.355167	0.593977		0.355373	0.458207		0.355281	0.484273
0.355199			0.03	142.956	0.389684		0.355311	0.486987		0.355479	0.459853		0.355369	0.554017
0.360184					0.400681		0.359329	0.581655		0.359586	0.462095		0.359779	0.497932
0.358379			0.05		0.402714		0.358176	0.61192		0.358163	0.451189		0.358239	0.519114
0.356127					0.405982		0.356373	0.595213		0.356202	0.500882		0.356147	0.551618
0.358607			0.09	132.398	0.36017		0.358506	0.51925		0.358402	0.43424		0.358565	0.480153
0.355402					0.465387		0.355238	0.643564		0.355368	0.534739		0.35538	0.581271
0.358662	4.271	6.241	0.04	156.462	0.386526		0.358484	0.547797		0.358465	0.455844		0.358568	0.485445
0.355891				463.5	0.393935		0.356042	0.499644		0.356108	0.419067		0.355876	0.48366
0.358608	7.527	46.435	0.05	211.722	0.379539		0.358547	0.537583		0.358346	0.4406		0.358424	0.479211
0.3598	12.891	17.97	0.05	169.607	0.400304		0.359134	0.589234		0.3593	0.507761		0.359801	0.514831
0.355512			0.08	177.943	0.318069		0.355495	0.455644		0.355564	0.405938		0.355628	0.417147
0.358871	14.989	9.215	0.07	341.583	0.359954		0.358881	0.508626		0.358869	0.450071		0.358832	0.528827
0.355405	19.899	24.73		211.026	0.329935		0.355595	0.460826		0.355502	0.399722		0.355548	0.423591
0.360089	15.085	41.669	0.25	187.86	0.297553		0.358817	0.430564		0.359199	0.375333		0.359876	0.407857
0.359565	15.58	20.922	0.13	685.599	0.511995		0.359029	0.736711		0.358993	0.594106		0.359578	0.696326
0.355439			0.05	104.039	0.465488		0.355524	0.596229		0.355601	0.523446		0.355555	0.620378
0.359851	13.375	20.79	0.1	267.131	0.356235		0.359355	0.524911		0.359207	0.443706		0.359174	0.466142
0.355757			0.04	398.519	0.402551		0.35584	0.560631		0.355802	0.543471		0.355751	0.547
0.360169	33.923	23.351		392.191	0.28671		0.359788	0.314747		0.359461	0.338071		0.359812	0.371326
0.359889	20.19	23.265	0.2	474.186	0.39149		0.359165	0.564713		0.359241	0.440082		0.35939	0.523124
0.356246				142.615	0.440606		0.356264	0.605429		0.356387	0.520048		0.356325	0.595048
0.359455				286.195	0.412796		0.359187	0.606449		0.35923	0.471205		0.359722	0.511046
0.359373	13.065	11.056	0.09	266.11	0.41389		0.359113	0.579303		0.359	0.468888		0.359383	0.477762
0.355285			0.09	101.322	0.429342		0.355346	0.60089		0.35543	0.451983		0.355374	0.516636
0.359763					0.40812		0.359178	0.590798		0.359187	0.486563		0.359249	0.504291
0.355548				487.253	0.393114		0.355618	0.604505		0.355545	0.543177		0.355524	0.55053
0.355371			0.04		0.368913		0.355415	0.539868		0.355648	0.475271		0.355498	0.541808
0.356009	3.303	6.817	0.07	140.804	0.423338		0.356043	0.660679		0.356049	0.540897		0.356139	0.550256
0.355465			0.04	403.878	0.4077		0.355526	0.570333		0.355578	0.497276		0.355509	0.534737
0.355683	16.925	17.652		309.647	0.36174		0.355369	0.535824		0.355365	0.426131		0.355702	0.425425
0.359725	11.401	17.31		480.118	0.418069		0.35889	0.588377		0.359156	0.546339		0.359692	0.545974
0.359952					0.460126		0.359581	0.635227		0.359547	0.544035		0.359961	0.585501
0.360049		14.267	0.24	553.68	0.408674		0.359303	0.560235		0.359462	0.468307		0.35996	0.550445
0.358765	3.937		0.05	109.879	0.417415		0.358781	0.597569		0.358578	0.520282		0.358687	0.537132
0.355648			0.04	142.723	0.410811		0.35564	0.600141		0.355791	0.505802		0.355721	0.5732
0.358999					0.363603		0.358983	0.52077		0.358793	0.443174		0.358924	0.47661
0.355308				243.707	0.454843		0.35509	0.656372		0.355534	0.508188		0.355182	0.565231
0.355688	9.285	18.66	0.08	179.708	0.384802		0.35583	0.618202		0.355778	0.49552		0.355761	0.527291
0.355219	26.087	24.551	0.11	133.897	0.379957		0.355196	0.573631		0.355383	0.451255		0.355184	0.479135
0.355389			0.07	117.205	0.426926		0.355386	0.582307		0.355584	0.495427		0.355496	0.561328
0.35547			0.02	335.531	0.376784		0.355361	0.519246		0.355515	0.458627		0.355524	0.512546
0.359506					0.457012		0.359249	0.632958		0.359095	0.558727		0.359579	0.606824
0.354953	10.118	11.407		166.841	0.4114		0.354926	0.59618		0.355252	0.465525		0.355069	0.531817
0.355613			0.19	351.706	0.450411		0.354809	0.608759		0.355403	0.547568		0.35589	0.59242
0.356299	6.111	8.724	0.03	208.031	0.367044		0.356402	0.537113		0.356322	0.449382		0.356231	0.71191
0.355196			0.1		0.361757		0.355044	0.557131		0.355311	0.48485		0.355201	0.492057
0.355143			0.04	119.031	0.408451		0.355302	0.650725		0.355343	0.492894		0.35538	0.569451
0.355652	6.39	9.953	0.03	86.3822	0.41551		0.355729	0.605933		0.355847	0.51053		0.355719	0.58232
0.355315	13.14	20.12	0.06	171.226	0.462583		0.355335	0.651254		0.355474	0.534667		0.355336	0.62639
0.355384				388.105	0.339893		0.355611	0.53444		0.355543	0.391138		0.355354	0.463678
0.35989			0.09	189.062	0.354855		0.359142	0.510491		0.35936	0.458304		0.359684	0.483875
0.359847			0.09	99.9457	0.403662		0.359496	0.6044		0.359607	0.473907		0.35958	0.493935
0.360007	12.345	11.485		322.913	0.379363		0.358938	0.567581		0.359443	0.470709		0.359857	0.521872
0.359466	18.76	13.832	0.08	101.343	0.359627		0.358688	0.38694		0.358803	0.464251		0.3592	0.488045
0.355345			0.04	306.104	0.367832		0.355215	0.585352		0.355455	0.420965		0.355436	0.500699
0.358919			0.02	89.7296	0.386538		0.358829	0.555321		0.358719	0.449125		0.358859	0.4773
0.355547	2.576	2.22	0.04	132.662	0.419424		0.35572	0.584713		0.355693	0.509274		0.355622	0.609133
0.35999	15.669	18.954	0.23	305.781	0.372937		0.35922	0.543828		0.359459	0.40442		0.359656	0.493549
0.360049	17.456	23.304	0.22	319.116	0.405895		0.359483	0.527978		0.359343	0.47198		0.360003	0.49582
0.358611			0.04	154.272	0.346171		0.358472	0.529658		0.358523	0.481919		0.35858	0.478392
0.355815				135.065	0.410375		0.355741	0.56968		0.355852	0.509667		0.355851	0.540145
0.35575			0.1	240.421	0.391791		0.356099	0.554855		0.356134	0.485646		0.356012	0.569059
0.359723	29.863	32.491	0.36	357.284	0.352652		0.359281	0.462117		0.359621	0.449637		0.359921	0.520821
0.355199	7.762	12.165	0.02	395.519	0.406461		0.355221	0.614826		0.355238	0.513438		0.355252	0.537397
0.359823	11.585	23.709	0.07	226.319	0.391287		0.3593	0.461336		0.359223	0.496472		0.359607	0.559521
0.355544			0.03		0.371788		0.355482	0.572146		0.35578	0.477763		0.355666	0.517613
0.35642	1.378	1.328		59.0863	0.565926		0.35647	0.725769		0.356419	0.623763		0.356443	0.696125
0.35531				221.857	0.336197		0.35537	0.525354		0.355469	0.418697		0.355365	0.423452
0.358374		1.076	0.02	166.003	0.423405		0.358305	0.641993		0.358362	0.505447		0.358338	0.584269
0.355734	5.849	1.074	0.03	81.516	0.422764		0.355879	0.546317		0.355831	0.49886		0.355775	0.495154
0.359999	32.432	40.479	0.62	571.597	0.339602		0.359076	0.486102		0.359117	0.401548		0.359773	0.425969
0.359917	9.149	21.056	0.16	280.245	0.366583		0.358981	0.544319		0.359174	0.457895		0.359754	0.476861
0.355352	1.146		0.05	110.777	0.418989		0.355254	0.645036		0.355409	0.51993		0.355361	0.519085

## Sheet: Table 1
MMSE	MoCA	estAbs	estTau	estInter	sex	age	educ
5	2	-0.478957	-0.349406	-3.74411	M	62.9733	16
29	28	-1.11142	-0.149823	-0.613411	F	67.3922	12
30	24	1.07608	0.178351	-0.139358	F	80.2355	11
30	29	0.920035	-0.952195	-0.772239	F	71.6331	15
30		0.929543	0.638741	0.925886	F	65.4812	17
29		-1.30986	-0.233063	-0.0189615	F	40.3915	18
29	28	1.20738	0.233611	0.398732	M	65.2594	11
30	28	0.507344	1.83676	-0.116583	F	77.5633	15
29	25	0.414733	1.80016	1.09686	M	61.0404	12
30	29	-0.731328	-1.55137	-0.185338	F	69.4127	12
30	28	-1.11822	-0.58528	-0.239801	F	66.8008	16
29	26	0.467784	1.27735	0.20634	F	81.7878	15
27	21	-1.26837	-0.0963718	-0.484505	M	82	11
30	28	1.23016	0.242862	0.272197	F	80.0821	18
28	30	1.40664	-0.156003	-0.0189615	F	70.9185	18
30	30	1.15257	0.579445	-0.0189615	F	66.1136	25
30	30	1.26076	-0.18118	0.625748	F	66.935	11
24	22	-1.30127	-0.119783	0.244126	F	68.1643	15
30	26	-0.940758	-0.346402	0.709355	F	73.1937	16
30	27	-0.978751	-0.794095	0.455796	M	79.2334	20
29	26	0.868845	0.512749	1.46185	F	77.5113	18
28	27	-0.823282	-1.09665	-0.639887	F	78.475	13
29	23	-1.1508	-0.0589621	0.46622	F	65.3251	18
29	24	-0.0374314	-3.21692	0.181485	M	74.4394	22
29	28	1.20117	0.104419	0.681704	F	66.0342	11
27	28	-1.19478	-0.0963718	0.796711	F	74.8419	12
30	27	-0.360886	-0.626425	-3.76243	F	71.8029	18
28	27	1.07752	0.231882	0.340842	F	78.5325	13
30	30	1.3602	-0.260688	-0.00336368	F	65.2074	17
23	14	-0.755226	-0.430828	0.0952105	F	78.6475	18
30	26	-1.12471	-0.682111	-0.0189615	F	65.6318	18
30	27	-0.983824	-0.4839	-1.07812	F	67.1102	16
20	16	-1.06555	-0.633247	-0.396295	M	77.4921	16
30	30	0.189138	2.50151	0.794342	M	70.4257	15
29	30	0.849954	-0.11809	-1.54505	F	71.436	15
28	30	-0.739962	-1.37393	-0.492353	M	71.4689	20
29	27	-0.967308	-0.943197	-0.255657	F	69.6071	14
30	26	0.50951	1.7413	0.761392	F	74.4093	12
24	13	-0.735699	-1.45596	0.313792	F	64.9829	16
30	30	1.03914	0.523527	0.630431	M	66.7023	11
26	20	-1.09276	-0.182063	-1.15197	F	71.9097	17
29	27	0.868459	1.26851	-0.0189615	M	66.3546	12
29	24	-1.23349	-0.333468	0.147415	F	72.846	16
26	17	0.543183	-1.0063	0.591086	F	76.1807	6
29	25	-0.726985	1.45396	-0.0189615	F	69.0294	17
30	30	-0.961569	-0.720246	-0.720347	F	68.4983	15
27	27	-1.24765	-0.0632435	0.480168	F	84.345	15
29	24	-1.06215	0.540651	0.178076	M	79.4415	17
16	6	-0.526971	-1.61429	-0.610028	M	53.0349	15
30	28	1.02828	0.549507	0.631157	M	68.7639	15
28	30	1.39659	-0.0963718	-0.183744	F	65.0979	13
30	29	0.819855	-0.0963718	-2.92784	F	77.5934	12
30	22	-1.12439	-0.0646546	-1.10733	M	66.757	11
27	24	-1.08565	-0.335323	-0.471762	M	79.6715	18
30	28	0.699101	1.6033	-0.167979	F	70.7351	18
27	27	0.475069	2.22261	-0.0189615	F	75.4223	16
30	27	-1.10689	-0.0963718	1.2149	F	67.2334	14
30	30	0.567329	1.65688	0.154798	M	71.2964	17
29	28	1.22888	-0.110065	0.471503	F	80.0958	18
30	28	1.33341	-0.0963718	-0.484378	M	68.5092	19
26		-1.14691	0.126916	0.586468	F	81.1855	20
30	30	-0.219374	-2.70821	0.313792	F	55.9316	15
	29	0.0325047	2.77916	0.994895	F	37.9713	16
29	26	-0.692206	-0.957445	-1.20388	M	76.1533	14
30	29	1.32528	-0.198341	-0.32299	F	70.6694	16
28	29	-0.513871	-2.16358	-0.0189615	F	79.4004	12
30	29	0.405133	2.05299	-0.684468	M	82.4832	14
30	25	-0.41501	-2.2821	0.218905	F	74.9432	15
30	29	-0.96247	-0.602908	-0.946251	F	73.0541	8
30	27	0.757071	1.16152	-0.758834	F	82.8337	17
30	29	-1.1278	-0.408186	-0.541607	F	78.1602	12
26	21	1.12526	0.645702	-0.0189615	M	77.2813	15
16	9	-0.872037	0.181409	-1.8253	F	52.2437	14
19	13	-1.09824	-0.0963718	1.25605	M	70.9733	18
30	28	1.01157	0.512785	0.761735	M	71.5236	15
29	30	-1.1723	0.0387008	-0.676631	F	71.9179	18
30	29	0.633518	1.83832	-0.0189615	F	67.1732	18
8	5	-1.18365	-0.238922	-0.607972	F	76.1342	11
30	29	-1.27389	-0.320293	-0.0189615	F	75.8768	18
30	30	0.760269	-0.362891	1.33196	M	62.9678	11
30	27	-1.10396	-0.732435	-0.0189615	F	70.1191	14
27	24	-1.32122	-0.150138	-0.127592	M	80.6489	19
27	22	0.908933	1.17035	-0.0189615	F	70.1985	11
30		-1.28619	0.0274471	-0.156837	F	73.6783	16
29	26	1.01751	0.769071	0.251658	F	65.4182	21
30	30	1.30256	0.0179418	-0.406869	F	71.4415	19
	28	0.969197	-0.648427	1.09633	F	65.6674	14
30	26	1.20803	-0.247635	0.746229	F	74.9185	17
26	16	0.233861	2.41098	0.759147	F	77.8097	12
28	28	-1.17256	0.22934	0.263486	F	73.629	11
30	24	-1.16334	-0.494257	-0.20369	M	71.8494	18
30	24	-1.12757	-0.0115633	-0.988063	M	76.3149	17
28	30	-1.06705	-0.0200848	-0.95996	F	71.1157	12
29	30	0.863174	0.571154	1.37426	F	71.5017	15
28	28	-1.1384	-0.433585	-0.441337	F	67.0691	11
29	26	0.709029	1.50818	-0.307357	M	75.8658	16
28	25	0.856466	1.01074	-0.581718	M	71.9233	13
29	27	1.30509	-0.180419	-0.454207	M	77.3306	20
30	30	1.09851	0.558873	0.278632	M	61.9165	21
30	29	1.25755	-0.0369739	-0.728755	F	79.948	18
30	27	-0.997083	-0.647364	-0.694351	M	69.7084	12
29	28	1.40749	-0.153945	-0.0189615	M	68.2327	15
30	23	0.312249	1.57859	2.01915	M	76.0821	16
30	28	0.253132	1.0182	3.39981	F	74.2587	12
28	24	1.31649	0.181906	-0.0189615	F	72.4928	15
29	27	1.08701	0.738461	-0.0189615	M	70.538	16
28	27	1.16017	-0.211724	1.04442	M	70.5736	25
28	22	1.29402	0.171852	-0.145579	M	73.6318	6
28	25	1.10731	0.302628	0.739456	M	86.5462	23
28	24	-1.03362	-0.862568	-0.0983147	M	78.4531	18
30	30	-1.18367	-0.418445	0.217734	F	72.293	14
24	22	-1.25682	-0.120121	-0.492858	M	76.8049	15
28	23	-1.01531	0.244489	0.98193	F	67.5483	12
30	27	1.22478	-0.0609715	0.072879	F	73.2895	16
27	24	-1.11132	-0.485398	-0.468536	F	65.6318	12
30	27	0.897656	1.15789	0.0591321	F	70.1684	16
25	21	-0.699403	-1.64307	-0.157329	M	69.1554	17
25	20	-0.98904	-0.0624483	-0.786572	F	75.3977	16
28	28	-0.739632	-1.34849	-0.54383	F	75.3949	16
30	30	0.989174	0.204091	-0.693093	F	62.3299	16
28	28	0.980717	-0.803262	-0.775691	F	66.0315	13
11	9	-0.699855	-1.34703	-0.735945	M	65.8289	14
29	27	1.23289	0.0454173	0.646545	F	75.1595	20
27	25	-0.877602	-0.903565	-0.0947197	M	79.7098	21
29	29	1.05969	-0.0963718	1.74879	F	66.2012	12
30		0.471865	-0.158802	4.42316	M	38.8309	14
26	31	1.06242	0.798092	-0.0189615	F	85.514	7
29	30	-0.376294	-2.07452	0.810347	F	75.885	12
30	26	0.873593	0.463896	1.5351	F	65.7577	14
26	12	-0.966155	0.0583493	-1.61891	F	66.8966	20
29	30	-1.05432	0.194396	-0.932539	F	76.1424	11
30	28	1.26519	0.0322737	0.518649	F	62.6804	16
